# Supplementary material for: Plasma N-Glycoproteomics in monozygotic twin pairs discordant for body mass index reveals an obesity signature related to inflammation and iron metabolism
Source: Biol Direct. 2025 Mar 19;20:31. doi: 10.1186/s13062-025-00609-y (PMC11921541; doi:10.1186/s13062-025-00609-y)
Supplement: Supplementary file 5 — Supplementary Material 5: Supplementary Table 1. All within-twin pair differences in plasma proteins between the heavier and leaner cotwins in the BMI-discordant twin pairs. Supplementary Table 2. All within-twin pair differences in the glycopeptides in the BMI-discordant twin pairs (n = 48 pairs/96 individuals). Supplementary Table 3. Associations between protein expression and clinical measurements in the BMI-discordant twin pairs (n = 48 pairs/96 individuals). Supplementary Table 4. Associations between glycopeptide expression and clinical measurements in the BMI-discordant twin pairs (n = 48 pairs/96 individuals). Supplementary Table 5. Difference in percentage of fucosylation/sialylation across all proteins in the BMI-discordant twin pairs (n = 48 pairs/96 individuals). Supplementary Table 6. Difference in percentage of fucosylation/sialylation across each protein in the BMI-discordant twin pairs (n = 48 pairs/96 individuals). Supplementary Table 7. Associations between clinical measures to percentage of fucosylation/sialylation per protein in the BMI-discordant twin pairs (n = 48 pairs/96 individuals) [file 13062_2025_609_MOESM5_ESM.xlsx]

## Sheet: Suppl Table 1 proteomics
Supplementary Table 1. Within-twin pair differences (modelled using paired samples analysis) in plasma proteins between the heavier and leaner cotwins in the BMI-discordant twin pairs (n=48 pairs/96 individuals). The regression model was adjusted for smoking status. Fold change indicates what happens in heavier co-twins. A fold change > 1 indicates higher levels of that protein in the heavier co-…
Unitprot ID	UniProt Entry Name	Gene symbol	Protein name	Fold Change	P value	FDR p value
P01023	A2MG_HUMAN	A2M	Alpha-2-macroglobulin	0.90996	3.6e-06	0.00057837
Q15848	ADIPO_HUMAN	ADIPOQ	Adiponectin	0.851495	5.78e-06	0.00057837
Q9BRJ7	TIRR_HUMAN	NUDT16L1	Tudor-interacting repair regulator protein	1.16562	7.54e-06	0.00057837
P05452	TETN_HUMAN	CLEC3B	Tetranectin	1.15039	9.23e-05	0.00437133
O95568	MET18_HUMAN	METTL18	Histidine protein methyltransferase 1 homolog	1.24474	0.000105832	0.00437133
P10721	KIT_HUMAN	KIT	Mast/stem cell growth factor receptor Kit Receptor protein-tyrosine kinase Mast/stem cell growth factor receptor	1.26084	0.000114035	0.00437133
O15360	FANCA_HUMAN	FANCA	Fanconi anemia group A protein	0.893026	0.000281518	0.00924989
A0A0U1RQE8	GLYLB_HUMAN	GLYATL1B	Putative glycine N-acyltransferase-like protein 1B	1.18522	0.00034027	0.00978276
O95251	KAT7_HUMAN	KAT7	Histone acetyltransferase KAT7 Histone acetyltransferase	1.14268	0.000421731	0.0107719
Q9HCM2	PLXA4_HUMAN	PLXNA4	Plexin-A4	1.12647	0.000468345	0.0107719
Q5K130	CLU1O_HUMAN	CLLU1-AS1	Putative uncharacterized protein CLLU1-AS1	1.16017	0.000517865	0.0108281
P02743	SAMP_HUMAN	APCS	Serum amyloid P-component	1.09379	0.000567081	0.010869
P02656	APOC3_HUMAN	APOC3	Apolipoprotein C-III	1.1059	0.000701199	0.0118612
P04278	SHBG_HUMAN	SHBG	Sex hormone-binding globulin	1.18963	0.000721985	0.0118612
P61011	SRP54_HUMAN	SRP54	Signal recognition particle 54 kDa protein	0.856526	0.000970644	0.0148832
Q5K651;O95352;Q05516;Q6ZNM6;Q8IV63;Q9HCL0	SAMD9_HUMAN	SAMD9	Sterile alpha motif domain-containing protein 9	1.08393	0.00106978	0.0152873
A0A0B4J1V0	HV315_HUMAN	IGHV3-15	Immunoglobulin heavy variable 3-15	1.09563	0.00112993	0.0152873
P00738;Q9NYP9	HPT_HUMAN	HP	Haptoglobin	1.1032	0.00139763	0.0178586
Q8NFJ8	BHE22_HUMAN	BHLHE22	Class E basic helix-loop-helix protein 22	1.10908	0.00160458	0.0194238
Q13367	AP3B2_HUMAN	AP3B2	AP-3 complex subunit beta AP complex subunit beta AP-3 complex subunit beta-2	1.10616	0.00170415	0.0195977
Q562R1	ACTBL_HUMAN	ACTBL2	Beta-actin-like protein 2	0.922761	0.00185845	0.0203545
Q9Y2I7	FYV1_HUMAN	PIKFYVE	1-phosphatidylinositol 3-phosphate 5-kinase	1.13128	0.00256114	0.0267756
P05090	APOD_HUMAN	APOD	Apolipoprotein D	0.938142	0.00280087	0.0275766
Q9BX84	TRPM6_HUMAN	TRPM6	Transient receptor potential cation channel subfamily M member 6	0.878808	0.00287756	0.0275766
P05160	F13B_HUMAN	F13B	Coagulation factor XIII B chain	1.15205	0.00349569	0.0321603
P02675	FIBB_HUMAN	FGB	Fibrinogen beta chain	1.11678	0.00498782	0.044123
A0A1W2PR19;A0A1W2PRG0;P53677	GSTT4_HUMAN	GSTT4	Glutathione S-transferase theta-4 Glutathione transferase	1.07379	0.00560375	0.0477356
Q9UIW2	PLXA1_HUMAN	PLXNA1	Plexin-A1	0.950382	0.00643283	0.0528411
P02679	FIBG_HUMAN	FGG	Fibrinogen gamma chain	1.11808	0.00696178	0.0541271
P98196	AT11A_HUMAN	ATP11A	Phospholipid-transporting ATPase IH Phospholipid-transporting ATPase	0.942397	0.00710494	0.0541271
P00736	C1R_HUMAN	C1R	Complement C1r subcomponent	1.09506	0.00729539	0.0541271
P08185	CBG_HUMAN	SERPINA6	Corticosteroid-binding globulin	0.918446	0.00764253	0.0549307
P00747;Q15195	PLMN_HUMAN	PLG	Plasminogen	0.932576	0.00830866	0.0575968
P05546	HEP2_HUMAN	SERPIND1	Heparin cofactor 2	1.05838	0.00851432	0.0575968
A0A0C4DH43	HV70D_HUMAN	IGHV2-70D	Immunoglobulin heavy variable 2-70D	1.07121	0.0111125	0.073025
P01024;Q8WU03	CO3_HUMAN	C3	Complement C3	1.08351	0.0139209	0.0889391
P69891;P69892;P02100	HBG1_HUMAN	HBG1	Hemoglobin subunit gamma-1, Hemoglobin subunit gamma-2	1.09493	0.0143252	0.0890487
P61129	ZC3H6_HUMAN	ZC3H6	Zinc finger CCCH domain-containing protein 6	1.11327	0.0168518	0.101998
P42336	PK3CA_HUMAN	PIK3CA	Phosphatidylinositol 4,5-bisphosphate 3-kinase catalytic subunit alpha isoform Phosphatidylinositol-4,5-bisphosphate 3-kinase	1.08434	0.0190591	0.1124
P01833	PIGR_HUMAN	PIGR	Polymeric immunoglobulin receptor	1.11503	0.0227657	0.130902
P04180	LCAT_HUMAN	LCAT	Phosphatidylcholine-sterol acyltransferase	1.06669	0.0241926	0.135715
P02749	APOH_HUMAN	APOH	Beta-2-glycoprotein 1 Apolipoprotein H	1.04379	0.0257913	0.141238
P02655	APOC2_HUMAN	APOC2	Apolipoprotein C-II	1.07811	0.0274447	0.146797
P00739	HPTR_HUMAN	HPR	Haptoglobin-related protein	0.94159	0.0351815	0.183904
P63104	1433Z_HUMAN	YWHAZ	14-3-3 protein zeta/delta	1.07111	0.037356	0.190931
Q9P1Z9	CC180_HUMAN	CCDC180	Coiled-coil domain-containing protein 180	0.937652	0.0451266	0.225633
P01782	HV309_HUMAN	IGHV3-9	Immunoglobulin heavy variable 3-9	1.28757	0.0461364	0.225774
A0A0B4J2D9;P0DP09	KVD13_HUMAN	IGKV1D-13	Immunoglobulin kappa variable 1D-13	1.08432	0.0496626	0.237967
O43150	ASAP2_HUMAN	ASAP2	Arf-GAP with SH3 domain, ANK repeat and PH domain-containing protein 2	0.959166	0.0521908	0.242519
P51884	LUM_HUMAN	LUM	Lumican	0.945598	0.0527215	0.242519
Q9UL03	INT6_HUMAN	INTS6	Integrator complex subunit 6	1.07543	0.054731	0.246826
P0DN79;P35520	CBS_HUMAN	CBS	Cystathionine beta-synthase	0.949007	0.0690318	0.305333
P19113	DCHS_HUMAN	HDC	Histidine decarboxylase	1.0957	0.0715611	0.310548
P02647	APOA1_HUMAN	APOA1	Apolipoprotein A-I	0.961648	0.0742972	0.316451
Q9H2M9	RBGPR_HUMAN	RAB3GAP2	Rab3 GTPase-activating protein non-catalytic subunit	0.942578	0.0792146	0.319682
P06310;A0A075B6S6	KV230_HUMAN	IGKV2-30	Immunoglobulin kappa variable 2-30	0.950472	0.0795307	0.319682
O75051	PLXA2_HUMAN	PLXNA2	Plexin-A2	0.922729	0.08099	0.319682
P02790	HEMO_HUMAN	HPX	Hemopexin	1.03794	0.0814155	0.319682
P02741	CRP_HUMAN	CRP	C-reactive protein	1.14228	0.0820053	0.319682
Q5TBE3	CI153_HUMAN	C9orf153	Uncharacterized protein C9orf153	0.970392	0.0860894	0.324948
O75923	DYSF_HUMAN	DYSF	Dysferlin	0.934216	0.0862449	0.324948
Q9NYS0	KBRS1_HUMAN	NKIRAS1	NF-kappa-B inhibitor-interacting Ras-like protein 1	1.10627	0.0875946	0.324948
P01011	AACT_HUMAN	SERPINA3	Alpha-1-antichymotrypsin	1.04129	0.0934438	0.341144
A0A075B6Z2	A0A075B6Z2_HUMAN	TRAJ56	T cell receptor alpha joining 56	1.03851	0.0959463	0.344807
Q9Y2K9	STB5L_HUMAN_HUMAN	STXBP5L	Syntaxin-binding protein 5-like	0.950555	0.0991805	0.350946
Q9BXI3	5NT1A_HUMAN	NT5C1A	Cytosolic 5'-nucleotidase 1A	1.05743	0.105982	0.366611
A0A0C4DH25	KVD20_HUMAN	IGKV3D-20	Immunoglobulin kappa variable 3D-20	1.07538	0.10804	0.366611
P10909	CLUS_HUMAN	CLU	Clusterin	0.961882	0.10994	0.366611
P02774;Q5VZM2;Q7L523	VTDB_HUMAN	GC	Vitamin D-binding protein Gc-globulin	0.967392	0.111072	0.366611
P0DOY2;P0DOY3;P0CF74	IGLC1_HUMAN, IGLC2_HUMAN	IGLC2	Immunoglobulin lambda constant 2, Immunoglobulin lambda constant 3, Immunoglobulin lambda constant 1	1.09429	0.111577	0.366611
P05543	THBG_HUMAN	SERPINA7	Thyroxine-binding globulin	1.05071	0.114518	0.370973
P62736;P63267	ACTA_HUMAN	ACTA2	Actin, aortic smooth muscle	0.939509	0.124986	0.394743
P51114	FXR1_HUMAN	FXR1	Fragile X mental retardation syndrome-related protein 1	1.0307	0.125288	0.394743
Q4L180	FIL1L_HUMAN	FILIP1L	Filamin A-interacting protein 1-like	1.04756	0.127593	0.396574
P02008	HBAZ_HUMAN	HBZ	Hemoglobin subunit zeta	0.969922	0.141033	0.426346
P22352	GPX3_HUMAN	GPX3	Glutathione peroxidase 3 Glutathione peroxidase	0.967561	0.141172	0.426346
Q9BZ23	PANK2_HUMAN	PANK2	Pantothenate kinase 2, mitochondrial	0.933729	0.142733	0.426346
P20742	PZP_HUMAN	PZP	Pregnancy zone protein	0.946819	0.156893	0.455916
Q6P587	FAHD1_HUMAN	FAHD1	Acylpyruvase FAHD1, mitochondrial	0.953184	0.161321	0.455916
P42356	PI4KA_HUMAN	PI4KA	Phosphatidylinositol 4-kinase alpha	0.964237	0.162375	0.455916
P01008	ANT3_HUMAN	SERPINC1	Antithrombin-III	0.969352	0.162392	0.455916
O14791	APOL1_HUMAN	APOL1	Apolipoprotein L1	1.03455	0.163497	0.455916
P01602	KV105_HUMAN	IGKV1-5	Immunoglobulin kappa variable 1-5	1.04116	0.164526	0.455916
P35527	K1C9_HUMAN	KRT9	Keratin, type I cytoskeletal 9	0.94914	0.16941	0.46386
Q9H4A6	GOLP3_HUMAN	GOLPH3	Golgi phosphoprotein 3	1.04189	0.192274	0.515931
P25311	ZA2G_HUMAN	AZGP1	Zinc-alpha-2-glycoprotein	0.979844	0.1937	0.515931
B0I1T2	MYO1G_HUMAN	MYO1G	Unconventional myosin-Ig	0.919179	0.195156	0.515931
P01871	IGHM_HUMAN	IGHM	Immunoglobulin heavy constant mu	1.04478	0.198344	0.518398
P02788	TRFL_HUMAN	LTF	Lactotransferrin	0.975845	0.20429	0.527942
A0A0J9YY99;P01768;P0DP03	HV330_HUMAN	IGHV3-30	Immunoglobulin heavy variable 3-30	1.06385	0.211507	0.53643
Q14624	ITIH4_HUMAN	ITIH4	Inter-alpha-trypsin inhibitor heavy chain H4	1.02833	0.212488	0.53643
A3KMH1	VWA8_HUMAN	VWA8	von Willebrand factor A domain-containing protein 8	1.03828	0.214572	0.53643
P04083	ANXA1_HUMAN	ANXA1	Annexin A1 Annexin	0.966706	0.218181	0.539587
A0A075B6I0	LV861_HUMAN	IGLV8-61	Immunoglobulin lambda variable 8-61	1.03703	0.222654	0.544792
P69905	HBA_HUMAN	HBA1	Hemoglobin subunit alpha	0.933196	0.227994	0.545251
A0A1B0GW15	Q9Y6S7_HUMAN	LOC122394732	Uncharacterized protein	0.935921	0.229648	0.545251
Q96NH3	BROMI_HUMAN	TBC1D32	Protein broad-minded	0.971234	0.230432	0.545251
Q8IXQ9	ETKMT_HUMAN	ETFBKMT	Electron transfer flavoprotein beta subunit lysine methyltransferase	0.910534	0.23445	0.545251
P68871	HBB_HUMAN	HBB	Hemoglobin subunit beta	0.941524	0.234695	0.545251
P06276	CHLE_HUMAN	BCHE	Carboxylic ester hydrolase Cholinesterase	0.955353	0.242252	0.55178
B9A064;P0CG04	IGLL5_HUMAN	IGLL5	Immunoglobulin lambda-like polypeptide 5	1.0416	0.242303	0.55178
P01834	IGKC_HUMAN	IGKC	Immunoglobulin kappa constant	1.03044	0.247076	0.554594
P07225	PROS_HUMAN	PROS1	Vitamin K-dependent protein S	1.03568	0.250043	0.554594
P02763;O60343;P23610;Q0P651;Q969S2	A1AG1_HUMAN	ORM1	Alpha-1-acid glycoprotein 1	1.02206	0.251911	0.554594
P19652	A1AG2_HUMAN	ORM2	Alpha-1-acid glycoprotein 2	1.04621	0.254156	0.554594
P31150	GDIA_HUMAN	GDI1	Rab GDP dissociation inhibitor alpha Rab GDP dissociation inhibitor	1.0271	0.258187	0.554594
P19827	ITIH1_HUMAN	ITIH1	Inter-alpha-trypsin inhibitor heavy chain H1	1.02698	0.259119	0.554594
P02748	CO9_HUMAN	C9	Complement component C9	0.963168	0.260418	0.554594
Q99549	MPP8_HUMAN	MPHOSPH8	M-phase phosphoprotein 8	0.94778	0.265407	0.556301
P01009	A1AT_HUMAN	SERPINA1	Alpha-1-antitrypsin	0.971031	0.267465	0.556301
P22792	CPN2_HUMAN	CPN2	Carboxypeptidase N subunit 2	1.08314	0.269337	0.556301
P04264	K2C1_HUMAN	KRT1	Cytokeratin-1 Keratin, type II cytoskeletal 1	0.973869	0.270894	0.556301
S4R460			-	1.06669	0.27398	0.557658
P62166	NCS1_HUMAN	NCS1	Neuronal calcium sensor 1	0.9678	0.284375	0.57374
P02750	A2GL_HUMAN	LRG1	Leucine-rich alpha-2-glycoprotein	0.971325	0.299615	0.59739
P02765	FETUA_HUMAN	AHSG	Alpha-2-HS-glycoprotein	1.02478	0.301292	0.59739
P00751	CFAB_HUMAN	CFB	Complement factor B C3/C5 convertase	1.03039	0.312361	0.614043
P02753	RET4_HUMAN	RBP4	Retinol-binding protein 4 Retinol-binding protein	1.03243	0.317688	0.619222
P60709;P63261;P68133	ACTB_HUMAN	ACTB	Actin, cytoplasmic 1	0.932643	0.320544	0.619538
Q6PIF6	MYO7B_HUMAN	MYO7B	Unconventional myosin-VIIb	1.02003	0.335788	0.638102
A0A0B4J1V1	HV321_HUMAN	IGHV3-21	Immunoglobulin heavy variable 3-21	1.04034	0.336078	0.638102
P01876	IGHA1_HUMAN	IGHA1	Immunoglobulin heavy constant alpha 1	1.02924	0.338472	0.638102
A0A075B6R9;A0A0C4DH68	KVD24_HUMAN	IGKV2D-24	Probable non-functional immunoglobulin kappa variable 2D-24	1.02921	0.344458	0.641492
P42773	CDN2C_HUMAN	CDKN2C	Cyclin-dependent kinase 4 inhibitor C	1.05275	0.345848	0.641492
P02671	FIBA_HUMAN	FGA	Fibrinogen alpha chain	1.02629	0.355179	0.65193
Q92833	JARD2_HUMAN	JARID2	Protein Jumonji	0.964892	0.359909	0.65193
A0A0B4J1U7	HV601_HUMAN	IGHV6-1	Immunoglobulin heavy variable 6-1	1.04558	0.363882	0.65193
P01700;P01699	LV147_HUMAN	IGLV1-47	Immunoglobulin lambda variable 1-47	1.03703	0.364633	0.65193
Q8TDY2	RBCC1_HUMAN	RB1CC1	RB1-inducible coiled-coil protein 1	1.02422	0.365986	0.65193
Q96BN8	OTUL_HUMAN	OTULIN	Ubiquitin thioesterase otulin	1.02855	0.372253	0.65193
O75636	FCN3_HUMAN	FCN3	Ficolin-3	1.02146	0.373	0.65193
P06727	APOA4_HUMAN	APOA4	Apolipoprotein A-IV	0.981574	0.374151	0.65193
Q8IWJ2	GCC2_HUMAN	GCC2	GRIP and coiled-coil domain-containing protein 2	0.984252	0.380139	0.657383
P15814	IGLL1_HUMAN	IGLL1	Immunoglobulin lambda-like polypeptide 1	0.978263	0.388119	0.666175
P04430	KV116_HUMAN	IGKV1-16	Immunoglobulin kappa variable 1-16	0.874446	0.39752	0.677257
Q8IX03	KIBRA_HUMAN	WWC1	Protein KIBRA	0.977618	0.402273	0.680315
P01701	LV151_HUMAN	IGLV1-51	Immunoglobulin lambda variable 1-51	1.04232	0.408405	0.682524
A0M8Q6	IGLC7_HUMAN	IGLC7	Immunoglobulin lambda constant 7	0.980047	0.409514	0.682524
A0A0B4J1Y9	HV372_HUMAN	IGHV3-72	Immunoglobulin heavy variable 3-72	1.02863	0.415134	0.686912
P02042	HBD_HUMAN	HBD	Hemoglobin subunit delta	0.98173	0.424038	0.69168
P27169	PON1_HUMAN	PON1	Serum paraoxonase/arylesterase 1 Paraoxonase	0.981332	0.429342	0.69168
O14523	C2C2L_HUMAN	C2CD2L	Phospholipid transfer protein C2CD2L	1.06706	0.432512	0.69168
Q9H582	ZN644_HUMAN	ZNF644	Zinc finger protein 644	0.962886	0.435873	0.69168
Q9UGM5	FETUB_HUMAN	FETUB	Fetuin-B	1.04871	0.436128	0.69168
P01861	IGHG4_HUMAN	IGHG4	Immunoglobulin heavy constant gamma 4	1.04295	0.446513	0.69168
A0A0B4J2H0	HV69D_HUMAN	IGHV1-69D	Immunoglobulin heavy variable 1-69D	1.02623	0.447235	0.69168
O00291	HIP1_HUMAN	HIP1	Huntingtin-interacting protein 1	0.983378	0.448209	0.69168
A0A075B6P5;P01615;A0A087WW87;P01614	KV228_HUMAN	IGKV2-28	Immunoglobulin kappa variable 2-28	1.06214	0.450008	0.69168
Q15020	SART3_HUMAN	SART3	Squamous cell carcinoma antigen recognized by T-cells 3	0.983557	0.450577	0.69168
Q969I3	GLYL1_HUMAN	GLYATL1	Glycine N-acyltransferase-like protein 1 Glycine N-acyltransferase-like protein	0.966927	0.453536	0.69168
A0A075B6H7;A0A0C4DH55;A0A0C4DH90	KV37_HUMAN	IGKV3-7	Probable non-functional immunoglobulin kappa variable 3-7	1.02746	0.454739	0.69168
Q8NEV4;P84074;Q13049;Q7Z6B0;Q9Y462	MYO3A_HUMAN	MYO3A	Myosin-3a	1.01234	0.45711	0.69168
A0A2R8YFR7;Q12774	ARHG5_HUMAN	ARHGEF5	Rho guanine nucleotide exchange factor 5	0.964415	0.46182	0.69424
Q9BT92	TCHP_HUMAN	TCHP	Trichoplein keratin filament-binding protein	1.02302	0.48205	0.7147
P09871	C1S_HUMAN	C1S	Complement C1s subcomponent	1.013	0.485659	0.7147
P01877	IGHA2_HUMAN	IGHA2	Immunoglobulin heavy constant alpha 2	1.02701	0.486342	0.7147
P01780;P01762;P01763;P01766;A0A0C4DH32;A0A075B7F1;A0A0C4DH36;S4R3C0	HV307_HUMAN	IGHV3-7	Immunoglobulin heavy variable 3-7	1.02545	0.48786	0.7147
A0A0C4DH41;P01824;P01825;P06331;P0DP06;P0DP08;A0A0J9YWU9	HV461_HUMAN	IGHV4-61	Immunoglobulin heavy variable 4-61	1.02426	0.495141	0.716519
A0A0A0MS15	HV349_HUMAN	IGHV3-49	Immunoglobulin heavy variable 3-49	1.01844	0.495333	0.716519
Q9UHN6	CEIP2_HUMAN	CEMIP2	Cell surface hyaluronidase	1.01706	0.50407	0.721517
P51805	PLXA3_HUMAN	PLXNA3	Plexin-A3	0.985739	0.507708	0.721517
O95445	APOM_HUMAN	APOM	Apolipoprotein M	1.01902	0.508199	0.721517
A0A0C4DH38	HV551_HUMAN	IGHV5-51	Immunoglobulin heavy variable 5-51	1.03288	0.512973	0.723827
P01019	ANGT_HUMAN	AGT	Angiotensinogen	0.964373	0.533872	0.731232
O95425	SVIL_HUMAN	SVIL	Supervillin	0.981135	0.534159	0.731232
Q9Y4X3	CCL27_HUMAN	CCL27	C-C motif chemokine 27	0.982962	0.534471	0.731232
Q96KN2	CNDP1_HUMAN	CNDP1	Beta-Ala-His dipeptidase	1.01627	0.53458	0.731232
Q9UEF7	KLOT_HUMAN	KL	Klotho	1.01377	0.535216	0.731232
O43290	SNUT1_HUMAN	SART1	U4/U6.U5 tri-snRNP-associated protein 1	1.01502	0.537296	0.731232
P54707	AT12A_HUMAN	ATP12A	Potassium-transporting ATPase alpha chain 2	0.958754	0.544618	0.736836
P04217	A1BG_HUMAN	A1BG	Alpha-1B-glycoprotein	0.989132	0.557619	0.750014
P01593;P01594	KVD33_HUMAN	IGKV1D-33	Immunoglobulin kappa variable 1D-33	1.02771	0.583221	0.779813
P0CG38	POTEI_HUMAN	POTEI	POTE ankyrin domain family member I	1.01576	0.586555	0.779813
Q6P0N0	M18BP_HUMAN	MIS18BP1	Mis18-binding protein 1	1.02156	0.602866	0.796891
Q9NRD9	DUOX1_HUMAN	DUOX1	Dual oxidase 1 NAD(P)H oxidase (H(2)O(2)-forming)	1.00926	0.615452	0.80888
P19823	ITIH2_HUMAN	ITIH2	Inter-alpha-trypsin inhibitor heavy chain H2	1.01329	0.62641	0.814361
A0A075B6R2;A0A087WW49;A0A087WSY4;P0DP07	HV404_HUMAN	IGHV4-4	Immunoglobulin heavy variable 4-4	1.01564	0.626704	0.814361
P01859	IGHG2_HUMAN	IGHG2	Immunoglobulin heavy constant gamma 2	1.01337	0.642614	0.826739
Q9C0C9	UBE2O_HUMAN	UBE2O	(E3-independent) E2 ubiquitin-conjugating enzyme	1.01107	0.645237	0.826739
A0A075B6I9;P04211	LV746_HUMAN	IGLV7-46	Immunoglobulin lambda variable 7-46	1.01616	0.64777	0.826739
P06396	GELS_HUMAN	GSN	Gelsolin Macrophage-capping protein Actin-depolymerizing factor	0.989516	0.650608	0.826739
P35908	K22E_HUMAN	KRT2	Keratin, type II cytoskeletal 2 epidermal	0.980886	0.657327	0.827502
P01880	IGHD_HUMAN	IGHD	Immunoglobulin heavy constant delta	1.02419	0.661272	0.827502
P08697	A2AP_HUMAN	SERPINF2	Alpha-2-antiplasmin	1.00875	0.662002	0.827502
P01860	IGHG3_HUMAN	IGHG3	Immunoglobulin heavy constant gamma 3	0.96969	0.667558	0.829937
P01591	IGJ_HUMAN	JCHAIN	Immunoglobulin J chain	1.01253	0.673883	0.831772
Q6PL18	ATAD2_HUMAN	ATAD2	ATPase family AAA domain-containing protein 2	0.984734	0.677408	0.831772
P00734	THRB_HUMAN	F2	Prothrombin Coagulation factor II	0.989546	0.679883	0.831772
Q8N9Z9	LMTD1_HUMAN	LMNTD1	Lamin tail domain-containing protein 1	1.00923	0.688743	0.83306
P0C0L4	CO4A_HUMAN	C4A	Complement C4-A Complement C4-B	1.01299	0.694551	0.83306
P01042	KNG1_HUMAN	KNG1	Kininogen-1	1.00998	0.695686	0.83306
P00450;Q8N957;Q9NPJ4	CERU_HUMAN	CP	Ceruloplasmin	1.01033	0.696021	0.83306
A0A075B7E8	A0A075B7E8_HUMAN	IGHV3OR16-13		0.993531	0.701573	0.83306
Q86W28	NALP8_HUMAN	NLRP8	NACHT, LRR and PYD domains-containing protein 8	0.985551	0.707598	0.83306
O43866	CD5L_HUMAN	CD5L	CD5 antigen-like	1.00923	0.708048	0.83306
P00488	F13A_HUMAN	F13A1	Coagulation factor XIII A chain	0.993684	0.709912	0.83306
A0A0C4DH35;A0A0C4DH30	HV335_HUMAN	IGHV3-35	Probable non-functional immunoglobulin heavy variable 3-35	1.01137	0.714683	0.834401
P02760	AMBP_HUMAN	AMBP	Protein AMBP	1.00769	0.739246	0.85872
Q8WWU7	ITLN2_HUMAN	ITLN2	Intelectin-2	1.00743	0.748549	0.864534
P02652	APOA2_HUMAN	APOA2	Apolipoprotein A-II	0.992114	0.751768	0.864534
Q16880	CGT_HUMAN	UGT8	2-hydroxyacylsphingosine 1-beta-galactosyltransferase	1.0098	0.76512	0.875511
Q6S8J3	POTEE_HUMAN	POTEE	POTE ankyrin domain family member E	0.994076	0.771253	0.878159
A0A1B0GUS4;P68036	UB2L5_HUMAN	UBE2L5	Ubiquitin-conjugating enzyme E2 L5	1.00699	0.778725	0.879669
O75882	ATRN_HUMAN	ATRN	Attractin	1.00721	0.780228	0.879669
Q9Y2V7	COG6_HUMAN	COG6	Conserved oligomeric Golgi complex subunit 6	0.992312	0.789489	0.885768
P02766	TTHY_HUMAN	TTR	Transthyretin	1.00564	0.8001	0.889405
P06312	KV401_HUMAN	IGKV4-1	Immunoglobulin kappa variable 4-1	0.987603	0.800464	0.889405
Q9UK58	CCNL1_HUMAN	CCNL1	Cyclin-L1	1.00903	0.828407	0.916026
Q15166	PON3_HUMAN	PON3	Serum paraoxonase/lactonase 3 Paraoxonase	1.00408	0.843871	0.928662
P43652	AFAM_HUMAN	AFM	Afamin	0.995313	0.851086	0.932142
P84101	SERF2_HUMAN	SERF2	Small EDRK-rich factor 2	0.994083	0.858703	0.933016
P0C0L5	CO4B_HUMAN	C4B	Complement C4-B Complement C4-A	1.01008	0.861694	0.933016
P01619	KV320_HUMAN	IGKV3-20	Immunoglobulin kappa variable 3-20	1.00957	0.864654	0.933016
Q14980	NUMA1_HUMAN	NUMA1	Nuclear mitotic apparatus protein 1	1.00328	0.868963	0.933016
A0A075B7D8	A0A075B7D8_HUMAN	IGHV3OR15-7		1.00885	0.873719	0.933016
Q9UPQ4	TRI35_HUMAN	TRIM35	E3 ubiquitin-protein ligase TRIM35	0.994419	0.876224	0.933016
Q08380	LG3BP_HUMAN	LGALS3BP	Galectin-3-binding protein	1.00239	0.883666	0.936605
A0A075B7B8	A0A075B7B8_HUMAN	IGHV3OR16-12		0.997044	0.890663	0.939691
A8MVM7		unknown	Putative uncharacterized protein ENSP00000382790	0.994331	0.898953	0.944106
P43251	BTD_HUMAN	BTD	Biotinidase	1.00256	0.904977	0.946113
Q14683	SMC1A_HUMAN	SMC1A	Structural maintenance of chromosomes protein 1A Structural maintenance of chromosomes protein	0.997847	0.91731	0.954667
Q9Y6N7	ROBO1_HUMAN	ROBO1	Roundabout homolog 1	1.00314	0.922345	0.955583
P05155	IC1_HUMAN	SERPING1	Plasma protease C1 inhibitor	1.00171	0.927428	0.95654
Q9UPP2	IQEC3_HUMAN	IQSEC3	IQ motif and SEC7 domain-containing protein 3	1.00241	0.939787	0.96496
A0A0A0MRZ8;P04433	KV311_HUMAN	IGKV3-11	Immunoglobulin kappa variable 3-11	1.00146	0.951765	0.97059
P02787;Q86TE4	TRFE_HUMAN	TF	Serotransferrin Beta-1 metal-binding globulin	0.998989	0.95371	0.97059
O75037	KI21B_HUMAN	KIF21B	Kinesin-like protein KIF21B	1.00038	0.981852	0.994829
A5A3E0;A6NI47;Q6S545;Q6S5H5;P41247;P48736;Q2M389;Q9UNP4	POTEF_HUMAN	POTEF	POTE ankyrin domain family member F	0.999502	0.987879	0.996545
Q6UB98	ANR12_HUMAN	ANKRD12	Ankyrin repeat domain-containing protein 12	0.999911	0.997632	0.998998
P01857	IGHG1_HUMAN	IGHG1	Immunoglobulin heavy constant gamma 1	0.999969	0.998998	0.998998

## Sheet: Suppl Table 2 glycopeptides
Supplementary Table 2. Within-twin pair differences (modelled using paired samples analysis) in the glycopeptides in the BMI-discordant twin pairs (n=48 pairs/96 individuals). The regression model was adjusted for smoking status. A fold change > 1 indicates higher levels of that glycopeptide in the heavier co-twins. Glycan composition abbreviations: H: hexoses, N: N-acetylhexosamines, S: sialic a…
Glycopeptide ID	Protein ID	Unitprot protein name	N site	Glycan composition (WO Formylation)	Proposed glycan structure	Glycopeptide fold change	Glycopeptide P value	Glycopeptide FDR p value	Protein fold change	Protein p value	Protein FDR p value
529	P00738;Q9NYP9	HPT_HUMAN	241	S1H5N4F2	Complex	1.37855	0.000209788	0.0438872	1.1032	0.00139763	0.0178586
29	P00738;Q9NYP9	HPT_HUMAN	241	S2H5N4	Complex	1.34767	0.000534251	0.0658579	1.1032	0.00139763	0.0178586
1486	P02787;Q86TE4	TRFE_HUMAN	432	S1H6N5	Complex	1.1419	0.00063047	0.0699078	0.998989	0.95371	0.97059
131	P00738;Q9NYP9	HPT_HUMAN	241	S2H5N4	Complex	1.23037	0.000679704	0.071567	1.1032	0.00139763	0.0178586
627	P00739	HPTR_HUMAN	149.153	S2H5N4	Complex	1.1455	0.00083055	0.0772217	0.94159	0.0351815	0.183904
1314	P00738;Q9NYP9	HPT_HUMAN	241	S1H4N4	Complex	1.40318	0.00197241	0.106303	1.1032	0.00139763	0.0178586
2445	P00450;Q8N957;Q9NPJ4	CERU_HUMAN	138	S2H5N4F1	Complex	1.18717	0.00216803	0.110276	1.01033	0.696021	0.83306
457	P00738;Q9NYP9	HPT_HUMAN	241	S3H6N5	Complex	1.19521	0.00217098	0.110276	1.1032	0.00139763	0.0178586
2787	P01859	IGHG2_HUMAN	176	S1H11N11	Complex	1.29826	0.00255909	0.119605	1.01337	0.642614	0.826739
1451	P00450;Q8N957;Q9NPJ4	CERU_HUMAN	138	S1H7N4	Hybrid	1.1507	0.00257927	0.119605	1.01033	0.696021	0.83306
1081	Q99572	P2RX7_HUMAN	284	H6N4F1	Hybrid	1.27571	0.00264125	0.119605	not found	not found	not found
183	Q9GZX6	IL22_HUMAN	68	S1H4N3F1	Hybrid	1.18111	0.00265882	0.119605	not found	not found	not found
5702	P01876	IGHA1_HUMAN	340	S2H5N5F1	Complex	1.30208	0.00386912	0.140767	1.02924	0.338472	0.638102
809	P02790	HEMO_HUMAN	187	S2H4N9F2	Complex	1.2599	0.00570837	0.172935	1.03794	0.0814155	0.319682
1716	P01857	IGHG1_HUMAN	180	H3N10F1	Complex	1.18873	0.00644878	0.184063	0.999969	0.998998	0.998998
199	P00738;Q9NYP9	HPT_HUMAN	241	S1H5N4	Complex	1.23816	0.00645721	0.184063	1.1032	0.00139763	0.0178586
745	P00738;Q9NYP9	HPT_HUMAN	241	S1H6N3F2	Hybrid	1.24901	0.00758053	0.201543	1.1032	0.00139763	0.0178586
3162	Q8TF74	WIPF2_HUMAN	163	H6N11	Complex	1.3172	0.0158133	0.266837	not found	not found	not found
195	P02787;Q86TE4	TRFE_HUMAN	432	H5N7	Complex	1.1534	0.0175401	0.275739	0.998989	0.95371	0.97059
1306	P02763;O60343;P23610;Q0P651;Q969S2	A1AG1_HUMAN	93	S2H7N6	Complex	1.13667	0.0189722	0.281389	1.02206	0.251911	0.554594
1521	P02787;Q86TE4	TRFE_HUMAN	432	S1H5N3F1	Hybrid	1.15974	0.0191633	0.282041	0.998989	0.95371	0.97059
1000	P0C0L4	CO4A_HUMAN	1328	S2H5N4	Complex	1.11342	0.0251099	0.310197	1.01299	0.694551	0.83306
5969	A6NGG8	CB071_HUMAN	661	S2H5N4F2	Complex	1.11984	0.0262932	0.314158	not found	not found	not found
4828	P00739	HPTR_HUMAN	126	H6N3F2	Hybrid	1.24719	0.0279866	0.322578	0.94159	0.0351815	0.183904
3892	P00450;Q8N957;Q9NPJ4	CERU_HUMAN	138	S3H6N5	Complex	1.32433	0.0310862	0.335533	1.01033	0.696021	0.83306
350	P02790	HEMO_HUMAN	453	S2H5N4	Complex	1.10323	0.0321822	0.339682	1.03794	0.0814155	0.319682
3186	P00450;Q8N957;Q9NPJ4	CERU_HUMAN	762	S2H5N4F1	Complex	1.39072	0.0323941	0.340747	1.01033	0.696021	0.83306
3777	P01859	IGHG2_HUMAN	176	H12N2	High Mannose	0.839165	0.0379816	0.359204	1.01337	0.642614	0.826739
1337	P01024;Q8WU03	CO3_HUMAN	85	H6N2	High Mannose	1.18072	0.0390709	0.36348	1.08351	0.0139209	0.0889391
4278	P01859	IGHG2_HUMAN	176	H4N3F1	Hybrid	0.907764	0.0403239	0.366295	1.01337	0.642614	0.826739
1751	P01859	IGHG2_HUMAN	176	S1H3N4F2	Complex	1.11334	0.0434261	0.374827	1.01337	0.642614	0.826739
3182	P02763;O60343;P23610;Q0P651;Q969S2	A1AG1_HUMAN	56	H5N10	Complex	1.23983	0.0477872	0.387637	1.02206	0.251911	0.554594
3351	P01859	IGHG2_HUMAN	176	H3N3F2	Hybrid	1.2184	0.0481074	0.387749	1.01337	0.642614	0.826739
2258	P00739	HPTR_HUMAN	126	S1H6N4	Hybrid	1.20086	0.0500026	0.39356	0.94159	0.0351815	0.183904
3151	P00739	HPTR_HUMAN	126	S2H5N4	Complex	1.31007	0.0523674	0.400891	0.94159	0.0351815	0.183904
6169	O00206	TLR4_HUMAN	624.63	S2H7N4F2	Hybrid	1.16444	0.055128	0.407889	not found	not found	not found
1549	P00739	HPTR_HUMAN	126	H5N7	Complex	1.502	0.0569308	0.41201	0.94159	0.0351815	0.183904
3496	P01859	IGHG2_HUMAN	176	S1H5N4F1	Complex	0.785549	0.0574017	0.413891	1.01337	0.642614	0.826739
867	P14923	PLAK_HUMAN	321	H6N4F2	Hybrid	0.873537	0.0578652	0.41567	not found	not found	not found
7742	P15144	AMPN_HUMAN	128	H5N12F2	Complex	1.21139	0.0587603	0.417626	not found	not found	not found
2890	P00738;Q9NYP9	HPT_HUMAN	241	S1H3N4F2	Complex	1.27682	0.063863	0.428602	1.1032	0.00139763	0.0178586
1447	P02787;Q86TE4	TRFE_HUMAN	432	S1H5N4	Complex	0.92071	0.0672886	0.437281	0.998989	0.95371	0.97059
11318	P01871	IGHM_HUMAN	46	H9N2	High Mannose	1.17495	0.0707734	0.444552	1.04478	0.198344	0.518398
3273	P00450;Q8N957;Q9NPJ4	CERU_HUMAN	762	S1H5N4F2	Complex	1.21902	0.0712987	0.445064	1.01033	0.696021	0.83306
5778	P00739	HPTR_HUMAN	126	S1H7N4	Hybrid	1.1774	0.0762304	0.454438	0.94159	0.0351815	0.183904
3353	Q92576	PHF3_HUMAN	839	H3N3F2	Hybrid	0.890241	0.078803	0.4574	not found	not found	not found
4577	P01877	IGHA2_HUMAN	205	S1H5N4	Complex	0.872968	0.0832464	0.464561	1.02701	0.486342	0.7147
545	P01876	IGHA1_HUMAN	144	H6N4	Hybrid	1.33484	0.0851219	0.467803	1.02924	0.338472	0.638102
1753	P00450;Q8N957;Q9NPJ4	CERU_HUMAN	762	S1H3N7	Complex	1.08046	0.0886531	0.474007	1.01033	0.696021	0.83306
8141	Q13625	ASPP2_HUMAN	478	H3N8F2	Complex	1.20253	0.0929336	0.482072	not found	not found	not found
1601	P00739	HPTR_HUMAN	126	S1H5N3F1	Hybrid	1.19583	0.102265	0.495802	0.94159	0.0351815	0.183904
12387	Q8IWT3	CUL9_HUMAN	2278	H3N4F1	Hybrid	0.797948	0.117757	0.524581	not found	not found	not found
167	P02790	HEMO_HUMAN	187	S2H5N4	Complex	1.06043	0.122745	0.531894	1.03794	0.0814155	0.319682
2256	P01859	IGHG2_HUMAN	176	H3N5F1	Complex	0.903943	0.124262	0.534053	1.01337	0.642614	0.826739
3386	P00739	HPTR_HUMAN	126	S1H6N5	Complex	1.187	0.127319	0.538097	0.94159	0.0351815	0.183904
1480	P01859	IGHG2_HUMAN	176	H3N4F2	Hybrid	0.879159	0.128267	0.539932	1.01337	0.642614	0.826739
1076	Q8N414	PGBD5_HUMAN	331	H4N6F2	Complex	1.23539	0.138097	0.557118	not found	not found	not found
4846	P02787;Q86TE4	TRFE_HUMAN	432	S1H9N6	Hybrid	1.23864	0.138134	0.557127	0.998989	0.95371	0.97059
363	P01857	IGHG1_HUMAN	180	H6N3F1	Hybrid	0.868075	0.140096	0.557643	0.999969	0.998998	0.998998
1294	P01857	IGHG1_HUMAN	180	S1H5N3	Hybrid	0.864017	0.15981	0.584377	0.999969	0.998998	0.998998
3458	P01857	IGHG1_HUMAN	180	S1H4N3F1	Hybrid	0.877321	0.160767	0.585576	0.999969	0.998998	0.998998
5980	P01877	IGHA2_HUMAN	131	S1H5N4	Complex	0.602503	0.16105	0.585914	1.02701	0.486342	0.7147
2085	P01857	IGHG1_HUMAN	180	S3H7N9F2	Complex	1.17285	0.165618	0.590925	0.999969	0.998998	0.998998
3997	P00738;Q9NYP9	HPT_HUMAN	241	H4N6F2	Complex	1.13124	0.171875	0.599381	1.1032	0.00139763	0.0178586
1483	P16284	PECA1_HUMAN	151	S1H12N3	Hybrid	1.31985	0.173237	0.599809	not found	not found	not found
984	P01857	IGHG1_HUMAN	180	S2H3N4	Complex	0.901381	0.190151	0.618967	0.999969	0.998998	0.998998
7595	Q99549	MPP8_HUMAN	413	S1H9N9	Complex	1.48357	0.210345	0.6381	0.94778	0.265407	0.556301
1067	P01857	IGHG1_HUMAN	180	S1H4N3	Hybrid	0.88358	0.218181	0.647469	0.999969	0.998998	0.998998
49	P01859	IGHG2_HUMAN	176	S1H4N4	Complex	1.08568	0.224886	0.654967	1.01337	0.642614	0.826739
8383	P00739	HPTR_HUMAN	126	S2H6N5	Complex	1.42786	0.25833	0.683482	0.94159	0.0351815	0.183904
14826	P01871	IGHM_HUMAN	46	S4H11N9F1	Hybrid	1.22233	0.262062	0.686072	1.04478	0.198344	0.518398
722	P01857	IGHG1_HUMAN	180	H6N9	Complex	0.929925	0.303205	0.719599	0.999969	0.998998	0.998998
573	P01859	IGHG2_HUMAN	176	H3N4F1	Hybrid	0.930866	0.306153	0.722217	1.01337	0.642614	0.826739
3361	P02765	FETUA_HUMAN	176	S2H3N4F2		0.948352	0.320821	0.731909	1.02478	0.301292	0.59739
287	P02765	FETUA_HUMAN	176	S1H3N7	Complex	1.0794	0.330299	0.738534	1.02478	0.301292	0.59739
411	P01857	IGHG1_HUMAN	180	H5N4F1	Complex	0.941012	0.396536	0.779273	0.999969	0.998998	0.998998
3000	P02787;Q86TE4	TRFE_HUMAN	432	H3N2	N-Core	1.03118	0.413692	0.788992	0.998989	0.95371	0.97059
1006	P02763;O60343;P23610;Q0P651;Q969S2	A1AG1_HUMAN	56	S2H5N7	Complex	1.05462	0.429574	0.79685	1.02206	0.251911	0.554594
1355	P02765	FETUA_HUMAN	176	S2H5N4	Complex	0.969843	0.447063	0.808452	1.02478	0.301292	0.59739
4559	P00738;Q9NYP9	HPT_HUMAN	241	S1H8N4	Hybrid	1.04504	0.458821	0.815852	1.1032	0.00139763	0.0178586
3623	P01877	IGHA2_HUMAN	131	S1H4N5	Hybrid	1.07968	0.465595	0.819388	1.02701	0.486342	0.7147
1351	P01859	IGHG2_HUMAN	176	H4N4F1	Hybrid	0.951066	0.467437	0.820909	1.01337	0.642614	0.826739
95	P01857	IGHG1_HUMAN	180	H3N3F1	Hybrid	1.05576	0.4737	0.823729	0.999969	0.998998	0.998998
17639	P01859	IGHG2_HUMAN	176	H9N5F1	Hybrid	0.85152	0.476878	0.825341	1.01337	0.642614	0.826739
16924	P01861	IGHG4_HUMAN	177	H5N4	Hybrid	0.874917	0.506734	0.840829	1.04295	0.446513	0.69168
9415	Q9UKX5	ITA11_HUMAN	95	S1H6N6F1	Complex	1.22473	0.518643	0.844261	not found	not found	not found
3923	P01877	IGHA2_HUMAN	131	S1H5N4	Complex	0.943248	0.537977	0.851329	1.02701	0.486342	0.7147
1049	P01591	IGJ_HUMAN	71	S1H5N4	Complex	0.970648	0.552926	0.860181	1.01253	0.673883	0.831772
2717	P27169	PON1_HUMAN	253	S2H5N4	Complex	1.04854	0.571956	0.868243	0.981332	0.429342	0.69168
2522	P01857	IGHG1_HUMAN	180	H7N3F1	Hybrid	0.930797	0.580965	0.873186	0.999969	0.998998	0.998998
2310	P01009	A1AT_HUMAN	271	S1H5N4	Complex	1.02955	0.587531	0.874476	0.971031	0.267465	0.556301
19063	P00450;Q8N957;Q9NPJ4	CERU_HUMAN	762	H7N6	Complex	1.14868	0.622169	0.886697	1.01033	0.696021	0.83306
256	P01857	IGHG1_HUMAN	180	H3N5F1	Complex	0.963529	0.622518	0.886697	0.999969	0.998998	0.998998
18156	Q8N6G6	ATL1_HUMAN	646	H3N11F2	Complex	0.858844	0.638959	0.892152	not found	not found	not found
52	P02787;Q86TE4	TRFE_HUMAN	432	S2H5N4	Complex	1.01924	0.641862	0.893245	0.998989	0.95371	0.97059
410	P01857	IGHG1_HUMAN	180	H4N4F1	Hybrid	0.966818	0.64861	0.89625	0.999969	0.998998	0.998998
2677	P00739	HPTR_HUMAN	126	S1H5N4	Complex	1.04104	0.656937	0.898618	0.94159	0.0351815	0.183904
2268	P00450;Q8N957;Q9NPJ4	CERU_HUMAN	762	H7N5F1	Hybrid	1.03156	0.657322	0.89899	1.01033	0.696021	0.83306
389	P14923	PLAK_HUMAN	321	S1H6N4	Hybrid	1.0323	0.710726	0.917331	not found	not found	not found
2578	P01876	IGHA1_HUMAN	144	S1H5N3F1	Hybrid	1.03963	0.729366	0.924891	1.02924	0.338472	0.638102
1096	P01857	IGHG1_HUMAN	180	H5N5F1	Complex	0.971624	0.730102	0.92508	0.999969	0.998998	0.998998
1106	P02790	HEMO_HUMAN	453	S1H5N4	Complex	0.983676	0.732652	0.925824	1.03794	0.0814155	0.319682
193	P01857	IGHG1_HUMAN	180	H5N6	Complex	1.02423	0.777023	0.940604	0.999969	0.998998	0.998998
3442	P01857	IGHG1_HUMAN	180	S2H3N7F1	Complex	0.980286	0.779399	0.941044	0.999969	0.998998	0.998998
1336	P02790	HEMO_HUMAN	187	S1H5N4	Complex	1.01266	0.804843	0.948007	1.03794	0.0814155	0.319682
115	P01861	IGHG4_HUMAN	177	S1H4N4F2	Hybrid	0.988573	0.875035	0.968955	1.04295	0.446513	0.69168
2020	P01859	IGHG2_HUMAN	176	H4N4	Hybrid	0.985079	0.892	0.972934	1.01337	0.642614	0.826739
7547	P10909	CLUS_HUMAN	291	S2H5N4	Complex	1	1	1	0.961882	0.10994	0.366611
14730						4.56084	1.69851e-06	0.0129279
8653						1.41338	4.84012e-06	0.0129279
1122						0.817351	5.04248e-06	0.0129279
2752						0.832567	5.36782e-06	0.0129279
4903						1.35298	5.48348e-06	0.0129279
1888						0.818817	5.57091e-06	0.0129279
6839						0.760242	5.69187e-06	0.0129279
16935						1.78721	6.61865e-06	0.0131537
429						1.37939	8.55388e-06	0.0151109
11924						1.73377	1.02286e-05	0.0157969
2157						1.25926	1.19657e-05	0.0157969
5900						1.38372	1.27525e-05	0.0157969
637						0.823176	1.35671e-05	0.0157969
12999						0.635981	1.39101e-05	0.0157969
605						1.19625	1.75845e-05	0.0158002
6779						2.1359	1.78916e-05	0.0158002
9684						0.820443	1.79716e-05	0.0158002
234						0.815725	1.87219e-05	0.0158002
4122						0.789769	1.90466e-05	0.0158002
7990						3.84471	2.09712e-05	0.0158002
5835						1.50136	2.18242e-05	0.0158002
10578						2.3382	2.18633e-05	0.0158002
2905						0.825793	2.33443e-05	0.016137
1666						0.849157	2.58287e-05	0.0171105
5632						0.731473	3.15313e-05	0.0200527
2506						1.30194	3.47592e-05	0.0211707
20021						3.88841	3.59525e-05	0.0211707
4077						1.29904	4.13247e-05	0.0228883
8541						1.4582	4.29781e-05	0.0228883
6954						0.85136	4.63768e-05	0.0228883
8980						2.72401	4.89945e-05	0.0228883
7384						0.810843	5.50331e-05	0.0228883
14140						1.82881	5.55388e-05	0.0228883
929						0.812485	5.60834e-05	0.0228883
10752						1.63863	5.77307e-05	0.0228883
7755						1.42139	5.7954e-05	0.0228883
9986						0.812855	5.90933e-05	0.0228883
17420						4.65952	5.97189e-05	0.0228883
3359						0.819578	5.97369e-05	0.0228883
7573						0.816733	6.01175e-05	0.0228883
6554						0.873671	6.06101e-05	0.0228883
10630						1.73795	6.06641e-05	0.0228883
14107						2.3899	6.19029e-05	0.0228883
11284						2.172	7.86144e-05	0.0284066
14657						0.703045	8.5535e-05	0.0302205
26						0.860477	8.81878e-05	0.0304804
19367						3.09545	9.18069e-05	0.0310561
17511						3.04429	9.38466e-05	0.0310847
1537						1.17547	0.000105203	0.0341351
12536						1.46183	0.000110157	0.0342843
9139						1.8985	0.000110442	0.0342843
5645						1.23943	0.000112132	0.0342843
7740						0.819865	0.000114914	0.0344719
1412						1.26301	0.000124699	0.0367146
1582						0.811621	0.000128408	0.0371192
751						0.842076	0.000132425	0.0375969
13888						1.835	0.000135882	0.0377239
1966						0.794173	0.000140014	0.0377239
284						0.758233	0.000140973	0.0377239
11409						1.66679	0.000142363	0.0377239
5893						1.40913	0.000147086	0.0380738
4871						1.29149	0.000149834	0.0380738
2364						1.53068	0.000150868	0.0380738
11623						3.58879	0.000179312	0.0433376
12119						1.98818	0.000181095	0.0433376
15745						1.95584	0.000181391	0.0433376
1910						1.26975	0.000182629	0.0433376
3300						0.811603	0.000187969	0.0435717
6523						0.787883	0.000191123	0.0435717
13412						1.8381	0.000193838	0.0435717
9310						1.89934	0.00019572	0.0435717
19576						3.24435	0.000199036	0.0435717
9668						0.840551	0.000200059	0.0435717
15042						1.70057	0.000205397	0.0438872
5158						1.34355	0.000209066	0.0438872
11122						2.81765	0.000215438	0.0441708
9647						0.83414	0.000217507	0.0441708
12508						1.95937	0.000224028	0.0441708
8045						1.54131	0.000228157	0.0441708
5790						0.856991	0.000232182	0.0441708
3033						1.3415	0.000234824	0.0441708
3725						1.23704	0.000235719	0.0441708
6624						3.45338	0.000236987	0.0441708
6866						0.711174	0.000240765	0.0441708
2124						1.35858	0.000241869	0.0441708
5348						1.24958	0.000242096	0.0441708
1950						0.836696	0.000244483	0.0441708
7373						1.2686	0.000249102	0.0444997
22769						0.415202	0.000254319	0.0447277
5722						1.2294	0.000256005	0.0447277
8852						0.858572	0.000279144	0.0481745
17069						1.74291	0.000281793	0.0481745
4563						0.857474	0.000290948	0.0490203
16631						2.04961	0.000292907	0.0490203
7853						1.27751	0.000298247	0.0492159
2155						1.2729	0.000300267	0.0492159
6698						1.26128	0.000309056	0.0501395
11070						1.71654	0.000314615	0.0505259
5264						1.49853	0.000329097	0.0523232
10295						1.31773	0.00033697	0.0530444
15043						2.12643	0.000342956	0.0534574
8066						0.797144	0.000355164	0.0547316
15775						1.43456	0.000358016	0.0547316
5800						1.67444	0.000363956	0.0551099
249						0.845998	0.000372584	0.0558841
3523						1.21335	0.000382858	0.0568885
11339						2.82107	0.000387159	0.0569948
8341						0.538955	0.000395095	0.0576294
9503						1.44432	0.000403851	0.0583711
21206						2.43947	0.000407902	0.0584255
2910						1.27548	0.000413801	0.0587412
6460						0.837779	0.000435584	0.0612863
328						0.899504	0.000441717	0.061604
6229						0.868736	0.000461333	0.0625241
14581						2.28169	0.000461498	0.0625241
9924						0.821347	0.000462562	0.0625241
4759						1.28125	0.000464045	0.0625241
1980						1.2134	0.000492488	0.06406
9024						2.29847	0.000495239	0.06406
19481						2.49966	0.000495714	0.06406
5075						2.04888	0.000497146	0.06406
20437						2.82017	0.000498491	0.06406
13874						1.41626	0.000499619	0.06406
6369						1.36898	0.000519929	0.0654154
5217						0.782482	0.000520675	0.0654154
3272						1.17821	0.000522533	0.0654154
14696						1.56854	0.000534352	0.0658579
19884						2.74313	0.000552704	0.0671734
1696						0.851541	0.000553476	0.0671734
18992						3.16655	0.000558365	0.0672534
8559						0.84617	0.000574695	0.0678541
366						0.840291	0.000575326	0.0678541
11546						2.87438	0.000576156	0.0678541
3473						1.15464	0.000597479	0.0695105
9335						1.50551	0.000606377	0.0695105
660						0.890505	0.000607249	0.0695105
22414						3.36102	0.000610916	0.0695105
20717						2.95976	0.000612081	0.0695105
12959						2.57529	0.000620955	0.0699078
9711						0.740054	0.000630963	0.0699078
9227						1.54454	0.000633167	0.0699078
20078						3.5541	0.000642482	0.070172
10701						1.43633	0.000644387	0.070172
1772						1.31575	0.00065373	0.0707051
3364						0.845148	0.000662612	0.070859
7401						0.884315	0.00066435	0.070859
4243						0.847575	0.000668523	0.070859
21759						0.599477	0.000687174	0.0718775
5447						0.843197	0.00071615	0.0735121
8596						0.837116	0.000718932	0.0735121
76						0.872801	0.000724296	0.0735121
6393						0.875525	0.000724473	0.0735121
17352						3.22169	0.00072971	0.0735121
13553						2.6331	0.000730627	0.0735121
5915						1.51636	0.000735168	0.0735121
3491						0.859092	0.000744513	0.0739813
1544						1.18252	0.000749751	0.074039
15875						2.17932	0.000759045	0.0740989
6977						3.04971	0.000759678	0.0740989
2007						1.25159	0.000766362	0.074295
5889						1.17755	0.000774144	0.0745946
2429						1.18973	0.00078265	0.0746139
14823						2.61003	0.00078373	0.0746139
2733						0.876974	0.000789475	0.0747134
19173						2.52491	0.000811394	0.0763335
4157						0.764408	0.000820609	0.0767462
8876						1.39403	0.000838424	0.0775006
13636						2.28252	0.000846478	0.0775952
4536						1.24018	0.000851942	0.0775952
9270						3.79936	0.000864476	0.0775952
2212						1.34105	0.000865016	0.0775952
22238						2.83201	0.0008666	0.0775952
7242						1.49393	0.00086873	0.0775952
3783						1.25183	0.000880876	0.0782405
8952						1.59791	0.000888468	0.0784254
9256						0.848862	0.000892823	0.0784254
2015						0.888921	0.000899606	0.078587
17869						1.44487	0.000910574	0.0789652
9583						1.66928	0.000915025	0.0789652
18269						2.7991	0.000918835	0.0789652
12602						1.30626	0.000931031	0.0795831
853						0.859955	0.000959603	0.080326
5391						0.820482	0.000966194	0.080326
1388						0.828246	0.000967341	0.080326
11429						1.29341	0.000969629	0.080326
21954						2.6929	0.000972237	0.080326
16234						3.40032	0.000973974	0.080326
3422						0.886845	0.000975088	0.080326
5799						1.39716	0.0010097	0.0827489
4390						1.31818	0.00102015	0.0831764
5424						1.23942	0.00103214	0.08342
19262						2.74985	0.00103656	0.08342
14546						2.57552	0.00103888	0.08342
14612						1.49563	0.00105766	0.0837691
15530						2.59678	0.00105778	0.0837691
4216						0.896082	0.00106249	0.0837691
5780						1.22248	0.0010643	0.0837691
1199						0.818209	0.00107616	0.0838181
16660						1.40568	0.00107784	0.0838181
7408						1.17956	0.00109071	0.0838181
12559						2.80298	0.00109083	0.0838181
2636						0.870467	0.00109733	0.0838181
10160						0.849046	0.00109899	0.0838181
10326						1.61172	0.00110183	0.0838181
20833						2.77077	0.00111559	0.0844608
6853						1.23287	0.0011292	0.0850861
2591						0.879504	0.00114779	0.0858991
5756						1.53165	0.0011508	0.0858991
22544						2.90136	0.00117249	0.0871094
5378						1.40606	0.00118937	0.0879523
2446						0.882031	0.00119615	0.0880446
5272						1.49777	0.00120722	0.0884497
19932						1.30759	0.00122166	0.0889904
2488						1.25042	0.00123032	0.0889904
12314						1.39778	0.00123796	0.0889904
11730						1.65281	0.00124036	0.0889904
9974						0.869984	0.00124259	0.0889904
16975						2.53207	0.00125221	0.0889937
6498						1.23726	0.00125451	0.0889937
2153						1.24024	0.00126266	0.0889937
11983						1.93198	0.00127421	0.0889937
14448						0.570242	0.00127508	0.0889937
2312						0.868847	0.00127622	0.0889937
5859						1.20476	0.00128971	0.0895417
1756						0.865152	0.00130704	0.0898903
4419						0.851221	0.00130939	0.0898903
4258						1.24049	0.00131169	0.0898903
10101						1.4672	0.00132186	0.090004
10027						0.861124	0.0013262	0.090004
19352						3.17573	0.00133033	0.090004
2170						0.882313	0.00133811	0.0900503
7471						1.73769	0.00134234	0.0900503
134						0.876981	0.00135308	0.0902766
12296						2.47919	0.00135707	0.0902766
3651						0.895315	0.00136613	0.0905002
8350						1.37598	0.00137535	0.0907333
4485						1.57859	0.00140638	0.0915908
7372						1.2858	0.00140657	0.0915908
11173						1.30585	0.00140774	0.0915908
12428						3.05882	0.00141139	0.0915908
13016						2.01458	0.00142967	0.0923994
7037						1.78358	0.00144858	0.0932425
6156						1.32882	0.00147097	0.0942884
7695						1.92629	0.0014839	0.0942884
11032						1.43121	0.00149067	0.0942884
19004						1.94645	0.00149203	0.0942884
2206						1.17468	0.00150597	0.0942884
1090						0.839617	0.00150899	0.0942884
4667						1.15369	0.00151202	0.0942884
4974						1.15282	0.00151227	0.0942884
166						0.854161	0.00152144	0.0943597
2799						0.82724	0.00152827	0.0943597
10002						1.28783	0.00153122	0.0943597
4578						1.28881	0.00154667	0.0947585
3502						0.879662	0.00155518	0.0947585
15538						2.03406	0.00155557	0.0947585
1356						0.88518	0.00156762	0.0951285
7413						1.40745	0.00160112	0.0967917
1669						0.8922	0.00163333	0.0983649
13973						2.32436	0.00164966	0.0989733
1191						0.877538	0.00165754	0.099072
9094						1.62524	0.00167618	0.0998111
2958						1.1994	0.00169739	0.100606
4468						0.816568	0.00170728	0.100606
9329						1.53464	0.0017091	0.100606
2062						0.858255	0.00172915	0.100606
9971						1.37283	0.0017322	0.100606
3849						1.29971	0.00173939	0.100606
9045						2.90351	0.00174089	0.100606
2622						0.826006	0.00174572	0.100606
2925						1.18763	0.00175553	0.100606
4249						1.35096	0.00175809	0.100606
1370						1.12071	0.00175913	0.100606
3433						0.863363	0.00176996	0.100862
10119						0.425657	0.00178083	0.101119
19090						1.69173	0.00180735	0.10226
15542						2.44084	0.00184711	0.104087
4823						1.23272	0.00185273	0.104087
3477						1.36195	0.00188223	0.105372
6781						0.888492	0.00189729	0.105444
15843						1.42237	0.00190692	0.105444
8776						1.32691	0.00191756	0.105444
5816						0.910913	0.00192012	0.105444
6807						2.53994	0.00192277	0.105444
4658						0.888139	0.00192331	0.105444
20873						2.31142	0.00196047	0.106303
360						0.895148	0.00196929	0.106303
6413						1.17154	0.00196994	0.106303
11413						1.60003	0.00197071	0.106303
20451						2.85509	0.00197923	0.10631
9965						1.28513	0.00199443	0.106766
11645						1.47488	0.0020099	0.107227
12316						1.5339	0.00201653	0.107227
9967						1.47612	0.00203142	0.107477
6257						1.38944	0.00203475	0.107477
8630						0.857813	0.0020442	0.107619
2957						2.18296	0.00206282	0.108073
2225						0.884435	0.00206644	0.108073
10548						2.67485	0.00209366	0.109049
7953						3.41409	0.00209881	0.109049
20902						2.13308	0.00211829	0.109256
179						1.21984	0.00211879	0.109256
4959						0.855052	0.00212341	0.109256
7771						1.38542	0.002133	0.109396
20645						2.53329	0.00215944	0.110276
10446						1.42608	0.00221271	0.111888
7824						1.38702	0.0022168	0.111888
8640						0.871134	0.00222581	0.111988
1913						0.862294	0.00223795	0.112243
15145						2.34469	0.00225185	0.112354
460						0.887715	0.00225429	0.112354
8357						1.67798	0.00226775	0.112672
3600						1.25222	0.0022877	0.113309
1948						0.872338	0.00230059	0.113544
3416						1.14859	0.0023069	0.113544
20049						2.23769	0.00231388	0.113544
22040						2.58478	0.00234355	0.114646
1628						0.91381	0.00236762	0.115469
17631						2.51636	0.00238858	0.116134
7984						1.276	0.00241129	0.116882
16051						2.07946	0.00245788	0.118778
12032						0.823651	0.00246887	0.118947
15754						1.82535	0.00249922	0.119605
18480						2.36547	0.00249963	0.119605
7421						0.885446	0.0025091	0.119605
5084						2.84383	0.00253249	0.119605
11641						2.1211	0.00253255	0.119605
13377						0.616027	0.00253929	0.119605
8214						1.77712	0.00257329	0.119605
7312						1.28584	0.00258275	0.119605
9467						2.24797	0.00260284	0.119605
22594						2.57208	0.00260472	0.119605
3499						0.882609	0.00260519	0.119605
3405						1.23007	0.00261409	0.119605
19563						2.71291	0.00261496	0.119605
7653						0.880925	0.00262245	0.119605
7028						1.33221	0.00262287	0.119605
4923						0.834924	0.00262675	0.119605
15558						1.84367	0.00263853	0.119605
5492						0.868767	0.00264975	0.119605
20161						2.00552	0.00266209	0.119605
20181						2.8979	0.00266307	0.119605
16716						2.2424	0.00268559	0.120219
8423						1.50129	0.00270007	0.120219
15514						0.454403	0.00270559	0.120219
4721						1.17283	0.002707	0.120219
7215						0.838079	0.00279054	0.123275
10076						0.568005	0.00279131	0.123275
1791						0.881707	0.00280727	0.123637
6739						1.31772	0.0028344	0.123646
4969						1.28161	0.00283568	0.123646
10478						3.45314	0.00284772	0.123646
17804						2.54533	0.00284849	0.123646
94						0.750923	0.00285721	0.123646
6451						2.18771	0.00286303	0.123646
6233						0.837913	0.00286346	0.123646
7858						0.716134	0.00287263	0.123646
7912						2.1494	0.00287747	0.123646
7147						1.22018	0.00291446	0.124898
14514						1.78444	0.00295336	0.125804
5956						0.857545	0.00295814	0.125804
16918						1.48344	0.00295936	0.125804
22093						2.14582	0.00296835	0.12585
3746						1.15479	0.0029904	0.126312
8933						0.824489	0.00299513	0.126312
1689						1.15382	0.00300814	0.126525
13668						1.62134	0.00303036	0.126611
14054						0.527819	0.00304435	0.126611
7390						0.860813	0.00305239	0.126611
22530						2.32619	0.00305536	0.126611
1511						0.896657	0.00305695	0.126611
19495						2.19077	0.00305796	0.126611
5529						1.23954	0.00307107	0.126823
11566						1.77757	0.00310572	0.127644
18127						1.90923	0.00311436	0.127644
97						1.16703	0.00311503	0.127644
5214						0.693181	0.00313565	0.127985
16046						1.8952	0.00313945	0.127985
6508						0.835388	0.00316143	0.128274
22030						1.81718	0.00316269	0.128274
18358						2.8777	0.00320255	0.129561
6748						2.52646	0.00322749	0.130238
4410						1.78085	0.00327895	0.13198
21418						2.37775	0.00331668	0.133161
2435						2.033	0.00339358	0.135814
1575						1.87301	0.00340562	0.135814
15493						2.25229	0.00341682	0.135814
224						0.82535	0.00343136	0.135814
1940						0.873989	0.00343299	0.135814
3147						0.854606	0.00343477	0.135814
10410						1.98522	0.0034555	0.135814
6879						2.30361	0.00345831	0.135814
17021						0.553794	0.0034665	0.135814
128						1.20985	0.00346817	0.135814
5438						0.825553	0.00348219	0.135935
19267						2.73715	0.00349663	0.135935
876						0.837299	0.00349691	0.135935
6507						0.85844	0.00351946	0.136478
14302						2.06462	0.00355117	0.137084
945						0.862756	0.00355234	0.137084
10709						3.21636	0.00356723	0.137325
19955						2.9503	0.00360334	0.13838
393						1.1699	0.00361664	0.138557
17694						3.09343	0.00365303	0.139138
10680						0.790823	0.00365711	0.139138
7896						1.27229	0.00366017	0.139138
14747						2.08702	0.00366683	0.139138
9078						0.766717	0.00370046	0.139762
4529						1.54275	0.00370085	0.139762
19103						3.23041	0.00371172	0.13984
4218						0.873575	0.00373059	0.139989
7246						1.28404	0.00373329	0.139989
10493						0.823871	0.00374857	0.140232
6926						1.28217	0.00376261	0.140427
14026						2.23445	0.00377612	0.140601
10930						1.27897	0.00382181	0.140603
7842						1.77031	0.00382398	0.140603
11329						0.822037	0.00382655	0.140603
15612						2.26016	0.00382803	0.140603
20054						2.53564	0.00383331	0.140603
14442						2.27887	0.00383536	0.140603
3882						0.909154	0.00383808	0.140603
18973						1.88933	0.00385448	0.140721
20659						2.56906	0.00385902	0.140721
14748						0.83079	0.00388434	0.140855
16250						2.7761	0.00388969	0.140855
8244						1.27279	0.00389812	0.140855
19619						3.26423	0.00392491	0.141501
9801						0.823132	0.003942	0.141796
17155						3.40554	0.00397643	0.142712
19527						2.93971	0.0039855	0.142715
19743						2.00333	0.00402704	0.143823
2648						0.857638	0.00403454	0.143823
2827						0.849299	0.00407772	0.144811
6446						1.30495	0.00408047	0.144811
4192						1.32344	0.00411459	0.145697
12932						2.23035	0.00417501	0.147262
6579						0.850276	0.0041786	0.147262
8812						1.45238	0.00418658	0.147262
5500						0.859972	0.00424324	0.148433
5867						1.12928	0.00424941	0.148433
9298						1.41783	0.00425997	0.148433
4906						1.42565	0.00426099	0.148433
5412						0.92123	0.00427517	0.148433
3460						1.17034	0.00427903	0.148433
21613						2.30098	0.00428522	0.148433
1545						1.17141	0.00430834	0.148909
7465						1.22593	0.0043573	0.150275
11605						1.26524	0.00436743	0.150298
5145						1.5638	0.00439325	0.150655
1141						1.16714	0.00439674	0.150655
19168						3.53918	0.00442041	0.15114
11598						0.602053	0.00444508	0.15164
21200						2.61502	0.00445437	0.15164
17608						2.50823	0.00447623	0.15164
10591						2.02817	0.00447879	0.15164
1396						0.88617	0.00448365	0.15164
1830						0.866754	0.00449227	0.15164
14824						1.63296	0.0045771	0.154176
1305						1.42987	0.00459567	0.154475
8954						1.28131	0.00461331	0.154741
11739						2.9333	0.00462844	0.154853
17406						2.25124	0.00464675	0.154853
1591						1.49518	0.00464994	0.154853
1376						0.880918	0.00466858	0.154853
17011						1.93135	0.00467196	0.154853
7917						1.25137	0.00468844	0.154853
4025						1.18938	0.00469295	0.154853
3564						0.903552	0.00470576	0.154853
5817						0.882689	0.0047065	0.154853
3594						1.14232	0.00471405	0.154853
16721						2.23419	0.00473885	0.155308
4987						0.894738	0.00475398	0.155308
11031						2.58843	0.00476314	0.155308
1391						2.37367	0.00477353	0.155308
1065						0.915423	0.00477676	0.155308
7548						1.14001	0.00479556	0.155601
16419						2.40213	0.00481688	0.155975
18105						2.47031	0.00483809	0.156343
7003						1.27954	0.00486246	0.156812
15661						0.514136	0.00489413	0.157514
2619						0.880983	0.00490694	0.157521
6418						1.56754	0.00492343	0.157521
7662						0.908356	0.00492409	0.157521
13092						1.47909	0.00505011	0.161228
802						0.904235	0.00508949	0.162002
663						1.15646	0.00509472	0.162002
9697						1.89011	0.00514342	0.163224
4010						1.58394	0.0051876	0.164292
8733						1.4775	0.00519773	0.164292
17808						2.44326	0.0052187	0.164333
28						1.17286	0.00521972	0.164333
14589						2.36645	0.00523238	0.164406
2977						0.891937	0.00525446	0.164488
2784						1.15188	0.00525568	0.164488
16824						2.13584	0.00530788	0.165796
5573						1.35397	0.00544297	0.169682
8053						1.21283	0.0055148	0.171196
10216						0.856935	0.00552285	0.171196
3582						0.905795	0.0055289	0.171196
5416						1.35449	0.0055346	0.171196
21870						1.68354	0.00554575	0.171208
3899						1.16818	0.00555967	0.171305
16552						1.36318	0.00557137	0.171333
1282						0.886764	0.00558612	0.171423
10173						1.14597	0.0056025	0.171423
7300						1.64909	0.00560663	0.171423
11289						1.36366	0.00562004	0.171503
3118						0.873741	0.00566532	0.172554
2515						0.895933	0.00570338	0.172935
13211						2.98248	0.00572611	0.172935
1712						0.862429	0.00572815	0.172935
9061						1.211	0.00573224	0.172935
16470						2.61408	0.00579731	0.174567
943						0.86219	0.00582445	0.175053
4403						0.875186	0.00585339	0.175591
11966						1.37159	0.00588815	0.17607
9917						1.64426	0.00589151	0.17607
4242						1.44916	0.00590798	0.176231
1179						0.878008	0.00598714	0.178258
4247						1.75419	0.00602384	0.178692
2983						0.898274	0.00606161	0.178692
21288						1.91886	0.00607005	0.178692
2828						1.14268	0.00607611	0.178692
3226						1.32043	0.00608683	0.178692
3664						0.814125	0.00609105	0.178692
5827						0.796261	0.0061032	0.178692
8854						0.886998	0.0061037	0.178692
1252						1.20803	0.00611602	0.178692
11639						0.681245	0.0061257	0.178692
5673						0.896936	0.00613568	0.178692
16364						2.44579	0.00613661	0.178692
10891						2.08521	0.00614838	0.178708
849						1.14035	0.00620601	0.179984
7019						0.877323	0.00621492	0.179984
1896						1.12918	0.00627377	0.181358
7152						0.906497	0.00630956	0.181803
1897						0.868757	0.00631899	0.181803
21577						1.94179	0.00632349	0.181803
8807						0.87166	0.00636233	0.18259
3384						1.47979	0.00642375	0.18402
808						0.848243	0.00645997	0.184063
10024						2.10165	0.0065047	0.185006
671						0.90136	0.00653482	0.185531
4890						1.16561	0.00655995	0.185698
8578						1.16861	0.00656407	0.185698
7620						1.53991	0.00658665	0.186006
12500						2.67403	0.00662783	0.186837
6573						0.886118	0.00664456	0.186977
4238						1.70052	0.00667959	0.18763
19763						0.466577	0.00676118	0.189474
5489						1.20737	0.0067779	0.189474
16343						2.24451	0.00678406	0.189474
16335						1.6416	0.00679287	0.189474
1321						1.23907	0.00680633	0.189516
19378						1.68679	0.0068413	0.18983
16504						2.17239	0.00684147	0.18983
17080						2.09938	0.00693511	0.192093
6047						0.908966	0.00697725	0.192875
20539						2.78673	0.0070093	0.192875
17416						2.15463	0.00701977	0.192875
4820						0.876091	0.00702157	0.192875
554						1.11659	0.00702401	0.192875
8569						0.471365	0.00704849	0.193048
23207						1.89303	0.00705457	0.193048
2968						0.913883	0.00714585	0.195209
12763						2.59978	0.00724014	0.196988
2319						1.14366	0.00725555	0.196988
19723						2.51925	0.00725821	0.196988
19059						1.92199	0.00727131	0.196988
6577						0.89578	0.0072729	0.196988
22625						2.61074	0.00730997	0.197655
8140						0.80685	0.0074075	0.199952
10728						1.40482	0.0074296	0.200209
12554						1.56273	0.00748505	0.201163
3153						0.895897	0.0074903	0.201163
10189						1.10588	0.00754501	0.201543
14773						2.26892	0.00754932	0.201543
2078						0.829339	0.00755147	0.201543
20839						3.32969	0.00755606	0.201543
6475						1.21525	0.00757791	0.201543
10238						1.19827	0.00766307	0.203398
895						1.19871	0.00776989	0.205889
2142						1.2082	0.00780595	0.2065
5135						0.865198	0.00782483	0.206637
6287						1.31061	0.00785648	0.206637
17707						2.36633	0.00786093	0.206637
7291						1.13568	0.00788075	0.206637
6338						1.18193	0.00788921	0.206637
14436						1.80453	0.00789622	0.206637
295						1.16801	0.00790208	0.206637
21204						2.21956	0.0079554	0.207361
3382						1.17062	0.00795584	0.207361
498						1.15065	0.00801534	0.207714
9433						1.26312	0.00801886	0.207714
18943						2.68907	0.0080214	0.207714
1763						0.901953	0.00804391	0.207714
6820						1.2149	0.00804432	0.207714
14041						1.90572	0.00805192	0.207714
7572						0.870488	0.00806085	0.207714
22						1.11941	0.00811221	0.208284
7546						1.33944	0.00811378	0.208284
12831						1.77709	0.00813351	0.208284
12892						1.65355	0.00813538	0.208284
21752						1.95365	0.00817088	0.208857
16228						0.555142	0.00822369	0.209853
12531						0.853232	0.00824479	0.209853
21923						1.90011	0.00824946	0.209853
6915						1.27338	0.00833456	0.211679
6900						0.91507	0.00848528	0.214878
687						0.914517	0.00848752	0.214878
22247						1.95217	0.00850662	0.214878
10571						0.63341	0.00851459	0.214878
10519						2.02125	0.0085675	0.215679
1079						0.906956	0.0085768	0.215679
12707						1.68566	0.0086194	0.215679
10219						0.636491	0.00863427	0.215679
1735						1.16324	0.00863593	0.215679
11999						2.29273	0.00863613	0.215679
11834						1.56003	0.00864129	0.215679
14115						2.40997	0.00869918	0.216583
1285						0.833263	0.00871771	0.216583
21279						2.25302	0.00873002	0.216583
1783						0.865187	0.00873254	0.216583
22866						1.7615	0.00874559	0.216583
14479						1.98114	0.00876379	0.216696
22393						2.26907	0.00888227	0.219066
12865						1.18812	0.00889055	0.219066
12876						2.03709	0.00891741	0.219066
17752						2.09256	0.00893353	0.219066
3680						0.863874	0.00895102	0.219066
19909						0.415509	0.00896571	0.219066
22143						0.504236	0.00898778	0.219066
8454						1.53066	0.00899371	0.219066
6639						0.575339	0.00899832	0.219066
9364						1.19786	0.00901079	0.219066
20631						0.377288	0.00901121	0.219066
6457						1.18132	0.00905401	0.219243
19582						2.15805	0.00905553	0.219243
126						0.841722	0.00905985	0.219243
16296						2.25211	0.00911052	0.220134
15832						2.12438	0.00913678	0.220434
6917						0.88397	0.00917499	0.22102
17314						0.473826	0.00920649	0.221443
3315						1.23357	0.00929868	0.223251
5026						1.67394	0.00932285	0.223251
2888						1.43488	0.00932377	0.223251
3846						1.15421	0.00936797	0.223972
12239						1.29639	0.0093888	0.223996
4370						1.21392	0.0093998	0.223996
1634						0.836837	0.00941759	0.223996
10987						1.64998	0.00942532	0.223996
12092						1.62334	0.0094483	0.224207
18554						2.32778	0.0094842	0.224723
18487						1.98421	0.00951685	0.225161
17940						1.87151	0.00954139	0.225407
19924						2.46807	0.00958339	0.225923
4538						1.15834	0.00959165	0.225923
16029						2.62849	0.00963857	0.22637
14899						0.71272	0.00963914	0.22637
3120						1.10647	0.00967634	0.226909
18278						2.17801	0.0097284	0.227331
15294						1.34604	0.00973292	0.227331
17564						1.42265	0.0097463	0.227331
13204						0.457458	0.00975164	0.227331
14795						0.827929	0.00976582	0.227331
8368						1.47189	0.00978236	0.227383
21946						2.45125	0.00983711	0.227794
9865						1.29397	0.00985227	0.227794
22926						2.34999	0.00986181	0.227794
8736						1.97484	0.00986215	0.227794
8945						1.5082	0.00987171	0.227794
3129						0.858438	0.00989416	0.227841
9121						1.97022	0.00990241	0.227841
12997						1.27251	0.0099661	0.228832
15887						0.616587	0.00997427	0.228832
6364						0.821081	0.00999748	0.228918
5630						1.22163	0.0100158	0.228918
17931						1.88883	0.010029	0.228918
1088						0.915457	0.010039	0.228918
8156						0.911115	0.0100712	0.228918
14372						2.10601	0.0100733	0.228918
2158						0.900081	0.010093	0.228918
5993						1.12995	0.0100932	0.228918
5873						1.20475	0.0101158	0.229105
3621						0.907605	0.0101748	0.229726
12234						2.89738	0.0101856	0.229726
2656						0.884018	0.0101915	0.229726
4810						1.15354	0.0102202	0.229726
335						0.885027	0.0102296	0.229726
6168						1.4097	0.0102299	0.229726
13841						1.40147	0.0102528	0.229752
12328						2.32441	0.0102641	0.229752
4654						1.20031	0.0102744	0.229752
4014						1.11486	0.0102951	0.229889
14060						1.49511	0.0103328	0.230408
6634						1.4173	0.0104468	0.232623
7714						0.782197	0.010474	0.232904
19829						1.78458	0.0104981	0.233114
16997						0.58421	0.0105596	0.233299
19397						2.01716	0.0105663	0.233299
20679						1.87303	0.0105693	0.233299
2534						0.878391	0.0105836	0.233299
17340						2.28431	0.0106125	0.233299
4235						1.12021	0.010617	0.233299
2391						0.861405	0.0106262	0.233299
10777						0.81669	0.0106524	0.233299
16002						0.757086	0.0106579	0.233299
7443						0.890676	0.0106662	0.233299
1259						0.841525	0.0106679	0.233299
12070						1.24683	0.0107041	0.233451
2529						0.856903	0.0107042	0.233451
8162						0.863062	0.0107883	0.234963
15274						2.69566	0.010806	0.235027
9454						1.90704	0.0108542	0.235129
13393						2.19911	0.0108656	0.235129
1578						0.897884	0.0108699	0.235129
21690						2.05062	0.0108894	0.235129
19258						1.58221	0.0108912	0.235129
7702						0.852682	0.0108994	0.235129
9585						0.887777	0.0109222	0.235239
7825						1.18395	0.0109341	0.235239
4383						1.21065	0.0109688	0.235666
20326						2.22629	0.0109841	0.235677
40						0.879198	0.0110108	0.235803
14343						1.779	0.0110302	0.235803
10547						0.83276	0.0110345	0.235803
10105						1.43824	0.0111219	0.237097
3778						1.12774	0.0111249	0.237097
10632						1.59136	0.0111825	0.238006
391						0.857325	0.011286	0.239887
17760						2.26857	0.0113307	0.240517
8256						0.910362	0.0114085	0.241666
20533						0.569849	0.0114373	0.241666
7077						0.752372	0.0114588	0.241666
4397						0.891254	0.011459	0.241666
1174						1.09525	0.0114609	0.241666
21058						1.93323	0.0114903	0.241966
11974						1.98251	0.0115278	0.242085
2283						1.62484	0.0115335	0.242085
22937						0.412734	0.011542	0.242085
13582						2.31898	0.0115569	0.242085
21353						1.66411	0.0116604	0.243932
15555						2.29211	0.0116778	0.243976
6633						1.22943	0.0117573	0.244722
1069						0.806882	0.0117588	0.244722
17845						0.56385	0.0117597	0.244722
8708						2.50966	0.0117905	0.245028
216						1.12927	0.0118052	0.245028
12195						0.486124	0.0118298	0.245217
5587						0.907177	0.0118568	0.245316
1853						0.812497	0.0118654	0.245316
10507						1.14179	0.0118864	0.245339
20975						2.31783	0.0119091	0.245339
4928						0.88467	0.0119128	0.245339
20526						1.90546	0.0119563	0.245581
21487						1.94876	0.0119643	0.245581
4064						0.872998	0.0119709	0.245581
12471						1.41052	0.0121002	0.247589
4681						0.891973	0.0121133	0.247589
20474						2.48559	0.0121155	0.247589
9123						0.536055	0.0121549	0.247911
6387						0.852962	0.0121624	0.247911
4433						0.906648	0.0122038	0.248027
4941						1.67524	0.012232	0.248027
2950						0.921374	0.0122681	0.248027
3156						0.844194	0.0123308	0.248027
19264						2.1971	0.0123314	0.248027
16717						2.63095	0.0123445	0.248027
13319						2.02278	0.0123678	0.248027
3383						0.908041	0.012377	0.248027
12277						2.73825	0.012381	0.248027
9244						0.889666	0.0124127	0.248027
5413						1.13387	0.0124133	0.248027
20117						0.554213	0.0124195	0.248027
9637						2.718	0.0124542	0.248027
6104						1.44206	0.0124598	0.248027
3173						1.19966	0.0124654	0.248027
7428						1.43941	0.012472	0.248027
8724						1.33723	0.0124834	0.248027
9353						0.810859	0.0124939	0.248027
5452						1.24958	0.0125326	0.248027
3670						0.889661	0.012549	0.248027
15568						1.77641	0.0125612	0.248027
21984						1.67483	0.0125635	0.248027
9828						1.59008	0.0125665	0.248027
6429						1.63718	0.01257	0.248027
4215						0.86432	0.0125734	0.248027
2644						1.88447	0.0125737	0.248027
4094						0.910758	0.0125949	0.248031
23023						0.469743	0.0126052	0.248031
17479						1.86633	0.0126424	0.248456
7613						1.79375	0.0126645	0.248583
4078						1.21476	0.0126838	0.248655
17350						0.460573	0.0127041	0.248748
14734						0.577966	0.0127491	0.249145
4602						1.26148	0.0128221	0.249145
22059						2.01789	0.0128327	0.249145
20920						0.530059	0.0128482	0.249145
12585						1.66723	0.012849	0.249145
13616						1.81345	0.0128529	0.249145
20485						1.61541	0.0128531	0.249145
19974						2.1488	0.0128752	0.249145
8896						0.805262	0.0128928	0.249145
576						0.820888	0.0128942	0.249145
695						1.40836	0.0129089	0.249145
12270						1.96242	0.0129289	0.249145
277						1.28214	0.012945	0.249145
18155						2.00269	0.0129546	0.249145
1047						1.13235	0.0129595	0.249145
2456						1.12467	0.0130135	0.249699
7852						1.75149	0.0130197	0.249699
13503						1.46323	0.0130553	0.249813
2403						0.877599	0.0130571	0.249813
13733						2.15373	0.0131001	0.250193
888						1.11144	0.0131203	0.250193
13677						1.22316	0.0131242	0.250193
20549						2.64331	0.0132225	0.251638
8614						0.821269	0.0132409	0.251638
826						1.24467	0.0132475	0.251638
11159						1.58444	0.0132685	0.251737
15244						1.82366	0.0133064	0.252053
17909						0.554451	0.0133168	0.252053
22437						2.2645	0.0133518	0.252336
15660						1.7752	0.0133767	0.252336
312						0.866938	0.0133896	0.252336
6849						1.31694	0.0133953	0.252336
2037						0.83672	0.0134225	0.25255
11304						1.36675	0.0134466	0.252596
8467						1.58395	0.0135029	0.252596
717						0.892122	0.0135032	0.252596
20144						2.38927	0.0135334	0.252596
1780						0.860414	0.0135437	0.252596
14279						2.42111	0.0135487	0.252596
1779						0.900219	0.0135555	0.252596
4950						0.868917	0.0135822	0.252596
9634						1.45484	0.0135826	0.252596
15831						2.52768	0.0135981	0.252596
2985						1.35852	0.0136275	0.252596
2729						1.27391	0.0136329	0.252596
7549						0.819671	0.0136672	0.252596
11502						0.895491	0.0136862	0.252596
3945						0.829967	0.0137248	0.252596
12654						2.03279	0.013733	0.252596
2278						0.901238	0.0137553	0.252596
4998						0.856399	0.0137686	0.252596
22041						0.477284	0.0137763	0.252596
12497						0.766832	0.013792	0.252596
14233						1.66524	0.0137965	0.252596
16874						0.583615	0.0138012	0.252596
8936						1.21545	0.0138323	0.252596
10704						0.8204	0.0138372	0.252596
9838						2.60991	0.0138375	0.252596
7748						0.685848	0.0138381	0.252596
22756						0.77074	0.0139939	0.255149
12804						1.69106	0.0140434	0.255757
1432						1.12757	0.0140739	0.256019
15696						2.08361	0.0141851	0.257
22184						2.08973	0.0141878	0.257
22839						0.523458	0.0141882	0.257
10928						1.45059	0.0141925	0.257
14893						0.439147	0.0142656	0.25803
16928						1.86794	0.0143639	0.259188
2537						1.11935	0.014372	0.259188
7586						0.790879	0.0143974	0.259188
2213						0.882698	0.014434	0.259188
15122						1.68407	0.0144377	0.259188
10600						1.43651	0.0144475	0.259188
22236						2.34565	0.0144718	0.259188
1403						0.770854	0.014476	0.259188
15606						1.73946	0.0144869	0.259188
13650						0.86939	0.0144926	0.259188
1890						0.913448	0.014515	0.259297
14212						1.19687	0.014563	0.259686
15598						1.48381	0.0145695	0.259686
14643						1.69292	0.0145929	0.259812
4635						0.863098	0.0146181	0.259971
22811						1.95435	0.0146474	0.2602
10889						1.74721	0.014705	0.260376
3021						1.16323	0.0147451	0.260376
11595						0.469949	0.0147558	0.260376
15533						1.73867	0.0147752	0.260376
8866						0.610506	0.0147787	0.260376
7634						0.841153	0.014784	0.260376
5132						0.89143	0.0148063	0.260376
2563						1.46191	0.0148082	0.260376
6365						0.885825	0.0148098	0.260376
12787						1.8673	0.0148211	0.260376
4982						0.924724	0.0148495	0.260587
7789						1.12821	0.0149192	0.261522
13354						0.900586	0.0149439	0.261528
6503						1.13504	0.0149757	0.261528
5834						1.40555	0.0149856	0.261528
16284						2.45883	0.014988	0.261528
14633						1.58934	0.0150102	0.261528
20256						2.12826	0.0150183	0.261528
7460						1.23563	0.0150397	0.261547
18108						0.441401	0.0150523	0.261547
10194						1.68221	0.0150925	0.261666
9817						1.20778	0.0151007	0.261666
3610						0.910076	0.0151085	0.261666
4873						1.17603	0.0151339	0.261679
4299						0.90501	0.0151528	0.261679
23010						2.14931	0.0151736	0.261679
16540						2.11234	0.015175	0.261679
8932						0.770673	0.0152005	0.261834
6903						1.14705	0.0152209	0.261902
9815						2.26631	0.0153522	0.263694
12917						1.40382	0.0153583	0.263694
2108						0.894992	0.0154452	0.264438
5931						1.20136	0.0154465	0.264438
21328						2.59409	0.0154575	0.264438
9367						0.895567	0.0154793	0.264438
18724						1.97829	0.0155096	0.264438
6439						0.904801	0.0155182	0.264438
7957						2.52193	0.0155302	0.264438
12271						1.74094	0.0155364	0.264438
10355						0.831271	0.0155513	0.264438
16422						1.94488	0.0155902	0.264816
11088						1.2734	0.015616	0.264972
7346						0.920405	0.0156643	0.265508
1639						0.930075	0.0157412	0.266249
759						0.892258	0.0157522	0.266249
6813						0.714835	0.0157582	0.266249
16750						1.76651	0.0158266	0.266837
14722						1.52586	0.0158901	0.266976
7960						0.883976	0.0159101	0.266976
1840						1.12753	0.0159118	0.266976
10145						0.866128	0.0159283	0.266976
445						0.89101	0.0159723	0.266976
14006						2.07963	0.0159842	0.266976
3608						0.90453	0.0159924	0.266976
7064						1.11855	0.0159997	0.266976
12162						0.612156	0.0160095	0.266976
10554						1.21333	0.0160258	0.266976
2373						0.917294	0.0160545	0.266976
7086						0.881233	0.0160556	0.266976
1898						1.13862	0.0160663	0.266976
5276						1.3887	0.0160753	0.266976
7605						1.49944	0.0161195	0.266976
6332						0.904463	0.0161412	0.266976
14850						0.774994	0.0161459	0.266976
7660						1.37283	0.016172	0.266976
2209						0.875421	0.0161761	0.266976
13651						1.73757	0.0161917	0.266976
12765						2.52176	0.0162069	0.266976
7049						2.10764	0.0162148	0.266976
7160						0.877575	0.016223	0.266976
16366						1.85636	0.0162449	0.266976
10205						0.674323	0.0162546	0.266976
10729						1.16353	0.0163056	0.267537
21868						1.92756	0.0163395	0.267816
5006						1.15268	0.0163699	0.268037
22745						1.76181	0.0164108	0.268372
3745						0.827358	0.016424	0.268372
2090						0.853543	0.0164437	0.268417
20617						1.59537	0.01656	0.26969
20384						1.8079	0.0165672	0.26969
5284						1.11894	0.0165867	0.26969
7965						1.83945	0.0165975	0.26969
22262						2.1554	0.0166212	0.26969
3864						0.882377	0.0166234	0.26969
138						0.869118	0.0166904	0.270232
18948						2.07691	0.0166908	0.270232
9528						0.785927	0.0167458	0.270618
1893						1.26117	0.0167826	0.270618
12836						0.608105	0.0167965	0.270618
13078						1.82924	0.0168127	0.270618
11902						1.51036	0.0168143	0.270618
910						0.875463	0.0168168	0.270618
21333						1.6874	0.0169177	0.271966
18412						2.13548	0.0169642	0.271974
7220						1.3668	0.0169678	0.271974
7350						0.910322	0.0169695	0.271974
3756						0.883329	0.016989	0.272012
6529						0.847283	0.0170264	0.272337
18038						1.31415	0.0170699	0.272758
10254						0.617736	0.0171693	0.273869
16727						0.539152	0.0171738	0.273869
6363						2.52156	0.0172293	0.274418
18202						1.3102	0.0172569	0.274418
13735						0.527433	0.0172841	0.274418
8223						0.684784	0.0173014	0.274418
1245						0.887716	0.0173225	0.274418
4874						1.15334	0.017328	0.274418
14703						0.526777	0.0173291	0.274418
11702						1.28234	0.0173792	0.274645
10192						1.2403	0.017391	0.274645
21484						0.45599	0.0173953	0.274645
14997						1.43325	0.0174273	0.274877
17039						0.440773	0.0175153	0.275739
17463						0.550646	0.017518	0.275739
6401						1.20258	0.0175525	0.275739
12970						0.815293	0.0175746	0.275739
13423						1.73273	0.0176038	0.275739
16054						0.490428	0.0176098	0.275739
30						1.13994	0.0176206	0.275739
2379						0.866468	0.0176642	0.275907
21191						2.02125	0.0176661	0.275907
3294						0.90307	0.0177241	0.276542
7583						0.901686	0.0177619	0.276859
8436						0.830461	0.0177867	0.276969
12894						0.690638	0.0178122	0.276969
19853						2.80528	0.0178212	0.276969
4994						1.401	0.0178751	0.277273
22893						2.16511	0.0178784	0.277273
3842						0.834615	0.0178931	0.277273
12969						0.621397	0.017918	0.277389
3764						1.10954	0.0179478	0.27745
4674						0.919201	0.0179568	0.27745
13293						0.518589	0.0179852	0.277618
3811						0.800098	0.0180364	0.277917
1206						0.893616	0.0180395	0.277917
1139						1.10892	0.0180811	0.278287
2924						0.916698	0.0181202	0.27848
3555						0.848473	0.0181673	0.27848
20811						0.499529	0.018173	0.27848
6636						0.880083	0.0182174	0.27848
11111						0.663197	0.0182201	0.27848
2066						1.28876	0.0182212	0.27848
8687						1.19976	0.0182374	0.27848
12465						0.791368	0.0182853	0.27848
3993						0.8863	0.0182975	0.27848
14698						0.849269	0.01833	0.27848
19243						1.71804	0.0183409	0.27848
4718						0.794032	0.0183447	0.27848
11847						1.19566	0.0183485	0.27848
7410						0.894875	0.0183542	0.27848
7434						1.18086	0.0183725	0.27848
6382						1.23388	0.0183996	0.27848
20802						2.52625	0.0184004	0.27848
2944						0.927792	0.0184089	0.27848
5433						1.21816	0.0184539	0.278895
8234						0.734868	0.0184735	0.278924
14822						0.551827	0.0184909	0.278924
6184						1.16758	0.0185338	0.279307
20671						0.567397	0.0185772	0.279696
5896						0.902896	0.0185982	0.279747
1965						0.818564	0.0186164	0.279756
6650						1.19397	0.0186658	0.280174
9688						1.10637	0.0186795	0.280174
6461						0.840682	0.0187249	0.280433
148						0.911991	0.0187493	0.280433
9993						1.56284	0.0187763	0.280433
7552						1.1338	0.0187832	0.280433
4782						0.930815	0.0187852	0.280433
5833						0.917706	0.0188176	0.280433
14368						1.43654	0.0188202	0.280433
13137						1.44423	0.018923	0.281389
2719						1.54283	0.0189245	0.281389
3322						1.20371	0.0189695	0.281389
8335						0.86392	0.0190039	0.281389
17665						0.568354	0.0190341	0.281389
23202						1.66669	0.0190392	0.281389
5811						1.22968	0.0190428	0.281389
10142						0.895522	0.0190437	0.281389
13615						0.571405	0.0190717	0.281542
12041						1.50654	0.0191117	0.281674
9264						1.28171	0.0191161	0.281674
16663						1.91422	0.0191764	0.282041
11461						1.69335	0.0192307	0.282354
7403						0.820943	0.0192333	0.282354
8543						0.858093	0.019251	0.282354
16695						0.648605	0.0192928	0.282599
12935						1.53061	0.0193033	0.282599
9693						0.888386	0.0193547	0.282698
2130						0.907054	0.0193584	0.282698
14025						0.668009	0.0193634	0.282698
12684						1.82482	0.0194309	0.283262
9573						1.37623	0.0194376	0.283262
14218						2.32414	0.0194657	0.283289
19689						0.527353	0.0194866	0.283289
7696						1.68411	0.019493	0.283289
3642						0.908321	0.0195895	0.284432
13528						1.82511	0.0196288	0.284707
15193						1.44038	0.0196442	0.284707
10458						1.24055	0.0196724	0.284855
18403						1.98683	0.0197504	0.28572
7708						1.28911	0.019768	0.28572
5457						0.928476	0.0197891	0.285765
21316						0.489835	0.0198814	0.28655
20127						2.31713	0.0198855	0.28655
6564						0.874256	0.01992	0.28655
1658						0.849632	0.0199332	0.28655
12093						0.823097	0.019951	0.28655
5186						1.60177	0.0199516	0.28655
10675						0.909437	0.0199745	0.286619
9482						1.21966	0.0200045	0.286619
832						0.846333	0.0200161	0.286619
16441						2.06149	0.0200598	0.286619
5986						1.7835	0.0200614	0.286619
17413						1.74314	0.0200646	0.286619
8457						1.22693	0.020093	0.286744
5356						1.71866	0.0201267	0.286744
8247						1.17535	0.0201447	0.286744
14371						0.470631	0.0201655	0.286744
11089						1.24948	0.0201824	0.286744
12784						1.92933	0.0201824	0.286744
10440						1.23886	0.0201996	0.286744
4076						1.69886	0.0202511	0.287219
1959						1.09549	0.0202901	0.287516
13041						1.72997	0.0203448	0.288034
13785						0.802805	0.0203639	0.288048
3712						0.913392	0.0203948	0.288228
7274						0.830069	0.0204271	0.288428
4748						0.893646	0.0204578	0.288605
541						0.917097	0.0205429	0.289461
1423						0.870597	0.0205786	0.289461
8608						1.30951	0.0205838	0.289461
8353						1.23606	0.0205912	0.289461
17041						0.556489	0.0206363	0.289743
19417						2.46973	0.020649	0.289743
22246						1.65034	0.0206807	0.289743
20861						1.91587	0.0206847	0.289743
8615						0.899098	0.0207024	0.289743
5828						0.859676	0.0207235	0.289782
21668						2.21048	0.0207638	0.290091
13306						0.695927	0.0208095	0.290256
6221						1.13438	0.0208136	0.290256
770						0.920994	0.0208304	0.290256
9388						1.8294	0.0208865	0.290672
7606						0.907569	0.0208968	0.290672
11845						1.57483	0.0210269	0.292226
7245						1.15402	0.0210719	0.292595
18397						1.79349	0.0210991	0.292718
15167						0.568011	0.0211218	0.292777
5028						1.15736	0.0211424	0.292808
7889						1.18914	0.021161	0.29281
12151						2.25606	0.0212326	0.293542
13911						2.19295	0.0212508	0.293542
2197						0.858576	0.0213112	0.293777
15931						1.44065	0.021323	0.293777
16483						2.32205	0.0213233	0.293777
7356						0.900301	0.0213548	0.293957
12729						1.66282	0.0213925	0.294221
9399						0.749837	0.0214165	0.294297
371						1.10309	0.0214699	0.294687
12208						0.838211	0.021482	0.294687
22163						1.61242	0.0215669	0.295596
2918						0.91891	0.0215913	0.295676
5602						1.62738	0.0216252	0.295885
17367						1.89998	0.0216565	0.29606
9354						1.20395	0.0216885	0.296073
5560						1.18061	0.0216966	0.296073
2585						0.888072	0.0217134	0.296073
17256						1.92077	0.0217336	0.296094
9766						1.33214	0.0217807	0.296343
4884						0.831306	0.0218031	0.296343
9368						0.897125	0.0218078	0.296343
6070						0.456257	0.0218925	0.297241
6095						0.880674	0.0219361	0.297333
1394						0.93394	0.0219531	0.297333
11006						0.870699	0.0219554	0.297333
5170						1.2654	0.0220063	0.297631
21133						0.557755	0.022025	0.297631
9975						1.77407	0.0220336	0.297631
15896						1.72646	0.0220985	0.297859
10938						0.848669	0.0221015	0.297859
4048						0.832522	0.0221377	0.297859
5553						0.884698	0.0221537	0.297859
1323						0.878228	0.0221618	0.297859
7062						1.42965	0.0221629	0.297859
8167						1.4756	0.0221933	0.298002
1775						1.14512	0.0222613	0.298002
8315						0.741971	0.0222613	0.298002
17755						0.500804	0.0222659	0.298002
5640						0.939524	0.0222672	0.298002
293						1.09362	0.022325	0.298145
8193						0.857797	0.0223431	0.298145
4357						0.922675	0.0223682	0.298145
2051						0.901306	0.02239	0.298145
3362						1.22612	0.0224022	0.298145
11669						0.857749	0.0224066	0.298145
10441						0.746825	0.0224092	0.298145
10619						1.41369	0.0225383	0.298398
12913						1.67404	0.0225463	0.298398
4471						0.89797	0.0225548	0.298398
7473						1.24949	0.022564	0.298398
1121						1.09285	0.0225947	0.298398
12210						0.575898	0.0226165	0.298398
9914						1.52979	0.0226176	0.298398
12719						1.77122	0.0226179	0.298398
15699						1.65385	0.0226225	0.298398
9230						0.774873	0.0226579	0.298398
9537						2.11248	0.0226892	0.298398
10011						0.81475	0.0226897	0.298398
14413						1.65455	0.0227621	0.298398
1171						1.11825	0.0227945	0.298398
399						0.870007	0.0228174	0.298398
12539						1.20089	0.0228615	0.298398
12253						1.87345	0.0228658	0.298398
4743						2.13813	0.0228687	0.298398
8169						1.19852	0.0228696	0.298398
7713						0.745855	0.0228707	0.298398
8139						0.771941	0.0228744	0.298398
6843						0.926451	0.0228747	0.298398
14129						0.67295	0.022875	0.298398
1992						0.863773	0.0228951	0.298398
16526						0.555112	0.0228974	0.298398
8466						1.11328	0.0229545	0.298764
9215						1.37157	0.0229631	0.298764
13264						0.862964	0.0230183	0.299238
22408						2.56628	0.0230623	0.299564
4961						0.869074	0.0231658	0.300664
19371						1.7774	0.0231995	0.300855
14667						1.69671	0.0232422	0.300935
8892						0.913137	0.0232447	0.300935
15359						1.34495	0.0232763	0.300935
12205						1.83836	0.0232908	0.300935
2764						1.14008	0.0233046	0.300935
12680						0.716188	0.0233192	0.300935
5629						0.793895	0.0233443	0.301015
13052						0.577458	0.0234364	0.301957
6086						0.885218	0.0235414	0.302093
8403						1.19945	0.0235421	0.302093
11723						1.54642	0.0235451	0.302093
3731						0.858964	0.0235573	0.302093
22275						2.17543	0.0235577	0.302093
21800						0.568187	0.0235609	0.302093
4588						0.766047	0.0235925	0.302254
5920						0.907527	0.023623	0.302402
7376						1.30092	0.0236582	0.302608
15182						1.57935	0.0236901	0.302772
894						0.910038	0.0237337	0.30281
20880						1.84291	0.023745	0.30281
22105						1.95183	0.0237618	0.30281
3160						0.921937	0.0237692	0.30281
11984						0.487098	0.0238036	0.303005
11500						0.804878	0.0238886	0.303821
1952						1.16145	0.023919	0.303821
11687						0.671225	0.023925	0.303821
12318						2.03916	0.0239488	0.30388
1935						0.901257	0.0240367	0.304552
12676						2.21695	0.0240636	0.304552
6143						1.37848	0.0240669	0.304552
7716						1.15999	0.0240784	0.304552
8437						0.888117	0.0241019	0.304561
9315						0.841949	0.0241174	0.304561
11561						1.84224	0.0241632	0.304823
1233						0.905017	0.0242107	0.304823
6423						0.803239	0.0242194	0.304823
6497						1.15511	0.0242271	0.304823
4947						1.79785	0.0242355	0.304823
18069						1.84739	0.0242535	0.304823
5680						1.1329	0.0242723	0.304823
10296						0.760004	0.0242984	0.30491
4605						1.10979	0.0243214	0.304957
2436						1.13159	0.0243526	0.305002
11073						2.1021	0.0243743	0.305002
11896						1.61595	0.0243825	0.305002
6329						0.919556	0.0244519	0.30563
1677						0.912774	0.024496	0.30594
3076						0.901477	0.0246261	0.307096
15264						1.59997	0.024644	0.307096
22327						2.07662	0.024653	0.307096
8208						1.1438	0.0246658	0.307096
4599						1.23142	0.0247562	0.307935
8848						1.21719	0.0247719	0.307935
11205						0.722284	0.0248509	0.308675
10132						1.64844	0.0248906	0.308928
10438						0.903289	0.0249497	0.309419
19281						1.44718	0.0249841	0.309605
7879						0.91093	0.0250235	0.309851
740						0.892792	0.0250752	0.310195
927						1.28698	0.0250903	0.310195
1249						1.09459	0.0251498	0.310447
16861						0.493098	0.0251786	0.310562
13726						0.742792	0.0252723	0.311476
22640						1.5872	0.0253236	0.311574
19665						2.13628	0.0253288	0.311574
4494						0.75782	0.025339	0.311574
19810						1.5474	0.0253705	0.311673
6674						0.899351	0.0253864	0.311673
8964						0.785532	0.0254385	0.311673
787						1.10926	0.0254395	0.311673
18952						1.73357	0.0254451	0.311673
9593						0.837899	0.025502	0.311894
6984						1.88996	0.0255024	0.311894
14906						1.70402	0.0255592	0.312226
16906						0.586824	0.025577	0.312226
18910						1.98329	0.0255962	0.312226
11614						1.20683	0.0256172	0.312226
17160						1.3594	0.0256277	0.312226
11926						1.36703	0.0256497	0.312255
4981						1.16529	0.0257168	0.312677
4799						1.38445	0.0257331	0.312677
17177						0.623279	0.0257676	0.312677
10107						0.898075	0.0257811	0.312677
18517						0.729534	0.0257868	0.312677
11755						1.48114	0.0258072	0.312677
4145						1.09201	0.0258221	0.312677
6400						0.912456	0.0258522	0.312804
4857						0.813061	0.0258945	0.313078
3261						0.891334	0.0259314	0.31324
20397						0.677975	0.0259474	0.31324
5023						1.24417	0.0259748	0.313334
2100						1.13631	0.0260135	0.313562
19821						1.69724	0.0260479	0.313665
15233						2.11322	0.0261098	0.313665
16578						1.89349	0.026115	0.313665
15						0.856361	0.0261341	0.313665
4955						0.909976	0.0261426	0.313665
17327						1.47367	0.0261575	0.313665
8032						1.48117	0.0261661	0.313665
11093						1.2283	0.0261798	0.313665
8316						1.16492	0.0262562	0.314158
12215						0.841909	0.0262667	0.314158
11131						1.12618	0.0263001	0.314158
432						0.815684	0.0263691	0.314721
2815						0.9066	0.0263868	0.314721
6702						0.879146	0.0264525	0.315269
19867						2.09081	0.0264919	0.315502
4862						1.24389	0.0265758	0.316264
14477						1.6016	0.0266153	0.316497
6200						1.26803	0.0266543	0.316508
20522						1.79433	0.026656	0.316508
1878						1.22139	0.0267964	0.317938
21011						1.81042	0.0269389	0.319389
8625						1.21665	0.0269841	0.319585
3252						0.909084	0.0270016	0.319585
9994						1.18128	0.0270156	0.319585
6374						0.800458	0.0270715	0.320007
3498						0.91116	0.0270998	0.320104
18916						1.83884	0.0271613	0.32016
7926						0.917898	0.027187	0.32016
4436						0.852952	0.0271987	0.32016
17278						1.78971	0.0272188	0.32016
22595						0.488054	0.0272405	0.32016
5104						1.25231	0.0272447	0.32016
13459						1.2297	0.0272456	0.32016
5250						0.86483	0.0273102	0.320336
20209						1.46755	0.0273145	0.320336
5207						1.42062	0.0273239	0.320336
16310						1.63169	0.0273506	0.320336
16363						2.13599	0.0274028	0.320336
3843						0.882626	0.0274187	0.320336
19220						1.67754	0.0274347	0.320336
8092						1.12966	0.0274357	0.320336
17369						1.61967	0.0275128	0.320336
2907						0.936303	0.0275155	0.320336
16638						1.77756	0.0275451	0.320336
8236						1.24191	0.0275791	0.320336
4152						0.870571	0.0275863	0.320336
5643						1.24465	0.0275968	0.320336
7745						0.695876	0.0276169	0.320336
1357						0.913759	0.0276275	0.320336
1024						0.872627	0.0276405	0.320336
12850						0.65946	0.0276418	0.320336
3598						1.19232	0.027648	0.320336
6343						1.30971	0.0276808	0.320336
3484						1.4333	0.0276836	0.320336
585						0.824656	0.0277331	0.320675
3562						0.934278	0.0277603	0.320756
7841						1.17302	0.0278135	0.32096
1594						0.926196	0.0278183	0.32096
20956						1.63446	0.0279991	0.322578
19357						2.06975	0.0280237	0.322628
9960						0.902272	0.0281416	0.323436
5503						1.29743	0.0281457	0.323436
5144						1.28021	0.0281549	0.323436
3054						0.848973	0.0282517	0.324313
17799						1.58746	0.0283134	0.324622
11357						1.58114	0.0283383	0.324622
5269						0.846723	0.0283479	0.324622
1618						0.844532	0.0284003	0.324622
8101						0.923693	0.0284046	0.324622
10246						1.60028	0.0284578	0.324622
7834						0.890206	0.0284601	0.324622
11320						1.20353	0.0284612	0.324622
4388						0.86817	0.0284624	0.324622
6265						0.880687	0.028582	0.325626
1590						0.897811	0.0285913	0.325626
15400						1.16883	0.0286604	0.326179
13347						2.00314	0.0286856	0.326231
15705						1.38201	0.0287089	0.326264
14185						1.3498	0.0287824	0.326865
10462						1.17434	0.0288195	0.327053
4266						0.877017	0.0288651	0.327188
13633						0.510667	0.0288726	0.327188
2234						1.153	0.0289482	0.327457
20959						2.34836	0.0289504	0.327457
6188						0.80782	0.0289581	0.327457
17625						1.90594	0.0291799	0.328709
3720						1.09965	0.0291897	0.328709
11651						1.84182	0.0291984	0.328709
6473						0.85338	0.0292118	0.328709
22784						0.555559	0.0292237	0.328709
5593						0.86541	0.0292247	0.328709
20365						0.706576	0.029237	0.328709
7104						0.890851	0.0292692	0.328709
15441						1.56583	0.0293044	0.328709
4835						0.740061	0.0293192	0.328709
5351						1.20074	0.0293459	0.328709
19338						1.75829	0.0293468	0.328709
6792						1.56158	0.0293504	0.328709
15347						1.88553	0.0293644	0.328709
8891						0.766302	0.029379	0.328709
5863						0.881715	0.0294065	0.328786
4313						0.934601	0.0295663	0.329318
12975						0.636368	0.029592	0.329318
14916						1.77399	0.0296032	0.329318
12668						1.3112	0.0296061	0.329318
2895						1.18565	0.0296104	0.329318
19343						2.05032	0.0296189	0.329318
396						0.874893	0.029619	0.329318
4663						0.729084	0.0296197	0.329318
7391						1.21567	0.0296747	0.329698
11441						1.71429	0.0297217	0.32999
5226						1.15407	0.0297873	0.330361
13284						1.78402	0.0298156	0.330361
4742						0.893034	0.0298175	0.330361
8738						0.930388	0.0298799	0.330716
16376						1.45193	0.0298911	0.330716
10498						0.786044	0.0299152	0.330752
13517						1.15095	0.0299715	0.331144
22191						1.64029	0.0300013	0.331244
17045						1.83535	0.0300704	0.3317
486						0.70221	0.0300843	0.3317
12052						1.59233	0.0301797	0.331901
2947						1.11628	0.0301842	0.331901
6232						1.13608	0.0301939	0.331901
15922						1.40623	0.0302102	0.331901
2915						0.863587	0.0302206	0.331901
21655						1.78032	0.0302279	0.331901
5417						1.12488	0.0303249	0.332736
10415						1.21592	0.0303935	0.33326
6347						0.925874	0.0304924	0.333935
146						0.861698	0.0305025	0.333935
17283						1.63898	0.0305227	0.333935
21082						2.12696	0.0305635	0.333935
15084						0.749281	0.0306423	0.333935
14380						0.52944	0.0306504	0.333935
21933						0.693637	0.0306761	0.333935
17493						1.95512	0.0306804	0.333935
19207						1.65353	0.0307084	0.333935
11945						0.837985	0.0307189	0.333935
15479						0.530369	0.0307556	0.333935
20382						1.96535	0.0307649	0.333935
16534						1.80369	0.0307705	0.333935
12109						1.56105	0.0307861	0.333935
6479						1.19176	0.0308	0.333935
15559						1.57433	0.0308059	0.333935
1002						0.829387	0.0308122	0.333935
17624						1.73669	0.0308393	0.334001
9429						1.30867	0.0309723	0.334999
14551						1.67542	0.0309868	0.334999
930						0.884074	0.0309947	0.334999
1289						1.08979	0.0310826	0.335533
2779						0.887965	0.0311281	0.335589
20843						1.82626	0.0311336	0.335589
327						1.08879	0.0311709	0.335763
6980						0.881756	0.03123	0.336172
13514						1.63414	0.0313243	0.336959
16126						0.566118	0.0313504	0.336976
14869						2.50142	0.0313683	0.336976
6688						1.36381	0.0314057	0.33715
47						1.10052	0.0314321	0.337186
13659						1.93419	0.0314544	0.337186
5711						0.751201	0.0314727	0.337186
13452						1.71046	0.0315529	0.337818
7614						1.39545	0.0316864	0.338839
22423						2.08907	0.0316909	0.338839
17924						1.57966	0.0317173	0.338894
13213						0.858273	0.0317723	0.338977
714						0.880057	0.0317824	0.338977
6955						0.931137	0.0318206	0.338977
15384						0.637324	0.0318346	0.338977
16183						1.49087	0.03188	0.338977
4676						0.923884	0.0319172	0.338977
2988						1.1095	0.0319244	0.338977
22067						1.60922	0.0319361	0.338977
10336						1.26059	0.0319477	0.338977
12311						1.6188	0.0319511	0.338977
6563						0.796624	0.0319596	0.338977
22859						1.65582	0.0319854	0.339024
767						0.901816	0.0320086	0.339038
10473						2.20077	0.0320294	0.339038
779						0.770519	0.0321436	0.339682
22352						1.81293	0.0321589	0.339682
3053						0.883861	0.0321821	0.339682
20774						1.95138	0.032197	0.339682
5509						1.30276	0.032363	0.340747
12608						1.97971	0.0323727	0.340747
3413						2.72298	0.032397	0.340747
12280						1.25813	0.0324052	0.340747
8248						0.740383	0.0324267	0.340748
12400						1.35696	0.0324664	0.340921
2879						0.861333	0.0324905	0.340921
3684						1.10633	0.0325664	0.340921
6166						1.25222	0.0325701	0.340921
5797						0.837224	0.0325745	0.340921
14157						1.80545	0.0326117	0.340921
11266						0.683742	0.032613	0.340921
9811						1.17686	0.0326226	0.340921
1500						1.10443	0.0326388	0.340921
9743						0.742757	0.0326576	0.340921
11459						0.901926	0.032731	0.341124
4035						1.179	0.032739	0.341124
11216						1.19125	0.0327421	0.341124
2254						0.896165	0.0327631	0.341124
22464						1.79511	0.0328053	0.341124
2148						1.25413	0.0328058	0.341124
15878						1.38413	0.0328792	0.341664
15360						2.3046	0.0329528	0.342206
395						0.889436	0.0329762	0.342225
21041						2.03431	0.0330171	0.342335
13270						1.41192	0.0331073	0.342335
3681						1.20785	0.0331204	0.342335
21345						2.24435	0.0331277	0.342335
11495						1.65455	0.0331529	0.342335
1841						1.14747	0.0331559	0.342335
21563						1.54605	0.0332116	0.342335
23018						0.478353	0.0332157	0.342335
17644						0.523889	0.0332162	0.342335
8528						1.18993	0.0332228	0.342335
1844						1.3408	0.0332236	0.342335
3850						0.89219	0.0333053	0.342531
7775						0.752783	0.0333321	0.342531
12665						1.76667	0.0333448	0.342531
10409						1.35775	0.0333449	0.342531
1856						0.91774	0.0333517	0.342531
4055						0.745745	0.0333719	0.342531
17084						0.560776	0.0334002	0.3426
3592						0.921388	0.0334329	0.342677
6477						0.737871	0.0334508	0.342677
7530						0.844633	0.0335185	0.343019
7219						1.11793	0.0335289	0.343019
18012						1.56581	0.0335489	0.343019
17801						1.41584	0.0336107	0.343285
2217						0.931065	0.0336181	0.343285
19195						1.90955	0.0336988	0.343595
21926						2.01753	0.0337222	0.343595
4460						0.904346	0.0337327	0.343595
5733						0.841849	0.0337507	0.343595
12546						1.73693	0.0337566	0.343595
3355						0.90435	0.0337987	0.343804
9656						1.33111	0.0338783	0.344393
15719						1.9916	0.0339681	0.345086
6538						0.844051	0.0341709	0.346418
14192						1.6739	0.0341972	0.346418
22405						1.8121	0.0342097	0.346418
2306						1.20298	0.0342215	0.346418
5257						0.851771	0.0342243	0.346418
1200						0.893461	0.03423	0.346418
3737						0.914489	0.0343983	0.347726
1119						0.930052	0.0344071	0.347726
21715						1.64326	0.034432	0.347726
7950						1.11631	0.0344467	0.347726
2707						1.13566	0.0344959	0.347917
17063						1.84676	0.0345094	0.347917
2342						0.930623	0.0345361	0.347966
11375						1.40467	0.0346053	0.34818
13209						1.86371	0.0346129	0.34818
367						0.863986	0.0346465	0.34818
15386						1.23319	0.0346596	0.34818
9008						1.21834	0.0346729	0.34818
20415						1.70295	0.0346888	0.34818
374						1.14144	0.0347975	0.348777
8490						1.88291	0.034806	0.348777
15451						2.0239	0.0348464	0.348777
10806						1.99943	0.0349051	0.348777
12700						1.25006	0.0349142	0.348777
7621						0.730474	0.0349424	0.348777
822						0.884925	0.0349447	0.348777
6747						1.33706	0.034967	0.348777
19822						0.543342	0.0349721	0.348777
7654						1.1254	0.0349764	0.348777
8862						0.790554	0.0349956	0.348777
14249						1.82194	0.0350115	0.348777
8774						0.5421	0.0350859	0.349104
12714						1.27129	0.0350883	0.349104
1576						0.895741	0.0351306	0.349139
6672						1.71224	0.0351357	0.349139
8505						0.903158	0.035173	0.349291
22099						1.37123	0.0352129	0.349469
12996						0.799366	0.0352867	0.349629
11234						0.703367	0.0352867	0.349629
3050						1.20755	0.035295	0.349629
547						0.89914	0.035351	0.349966
16249						1.43427	0.0354137	0.350369
1795						0.872787	0.0354815	0.350821
16505						2.08305	0.0355413	0.350936
680						0.915932	0.0355566	0.350936
20665						0.578995	0.0355593	0.350936
8183						0.925307	0.0356666	0.351692
18533						1.98865	0.0356825	0.351692
9704						1.54575	0.0357096	0.351692
8771						1.87221	0.0357442	0.351692
8376						1.7456	0.0357466	0.351692
9639						0.875486	0.0357797	0.351768
9309						2.07096	0.0358427	0.351768
18587						0.652731	0.0358728	0.351768
15683						0.454971	0.0358934	0.351768
3789						1.11116	0.0359886	0.351768
17349						0.63096	0.036001	0.351768
10406						1.42016	0.036015	0.351768
1920						0.787899	0.036031	0.351768
16215						0.626881	0.0360326	0.351768
16477						1.47245	0.0360724	0.351768
17789						1.77648	0.0360751	0.351768
9475						0.698616	0.0360891	0.351768
15553						1.85763	0.0361133	0.351768
4949						0.923682	0.0361401	0.351768
6815						0.855439	0.0361529	0.351768
5490						1.1694	0.0361617	0.351768
12144						1.55254	0.0361635	0.351768
21779						1.77112	0.0361637	0.351768
2281						1.50137	0.0362323	0.351768
5331						1.28772	0.0362422	0.351768
5541						1.35628	0.0362553	0.351768
19287						0.64895	0.0362709	0.351768
21999						1.64171	0.0362967	0.351768
8698						2.05452	0.0363062	0.351768
7874						1.90047	0.0363074	0.351768
6718						1.13907	0.0363364	0.351835
4297						0.864029	0.0363645	0.351892
22090						2.2506	0.0364105	0.352065
17726						1.83343	0.0364375	0.352065
6141						0.890191	0.0364488	0.352065
14907						1.47342	0.0365044	0.352388
4869						1.3438	0.0365657	0.352584
13308						1.8787	0.036569	0.352584
8307						0.819177	0.0366105	0.35276
21686						1.49353	0.0366316	0.35276
13817						1.26081	0.0366818	0.352846
5571						0.905603	0.0366902	0.352846
6744						0.614882	0.0367071	0.352846
4296						0.750249	0.0368524	0.353691
16395						1.87558	0.0368637	0.353691
20669						1.69386	0.0368834	0.353691
22485						2.02205	0.036884	0.353691
12956						1.46709	0.0369493	0.35379
14339						0.514902	0.0369568	0.35379
1612						1.16403	0.0369682	0.35379
2624						1.12081	0.0369834	0.35379
2400						0.927805	0.0370828	0.354527
15724						1.90669	0.0371474	0.354932
10788						1.52013	0.037203	0.355249
17009						2.22166	0.0372594	0.355546
6515						0.904313	0.0372788	0.355546
2463						0.894696	0.037307	0.355602
6647						1.57034	0.0373784	0.355985
16614						2.10868	0.0373919	0.355985
4104						0.853089	0.0375111	0.356749
5918						1.30572	0.0375373	0.356749
6142						1.09822	0.0375396	0.356749
10028						0.918831	0.0377275	0.358321
1796						0.903858	0.0378029	0.358823
5230						0.93946	0.0378337	0.358901
2449						0.900303	0.037859	0.358927
7709						0.816954	0.0379313	0.359204
837						2.65117	0.0380071	0.359204
19311						0.645462	0.0380288	0.359204
7458						1.28304	0.0380465	0.359204
13692						1.96027	0.0380892	0.359204
3889						1.24979	0.0380942	0.359204
15442						2.58357	0.0380986	0.359204
1551						1.15083	0.038133	0.359204
22580						0.467993	0.0381466	0.359204
7141						2.03263	0.0381503	0.359204
4697						1.36786	0.0381593	0.359204
1195						1.1488	0.0382179	0.359356
2927						0.905578	0.0382207	0.359356
22034						1.91434	0.0383382	0.360048
4745						1.32084	0.0383396	0.360048
12147						0.676772	0.0383969	0.360374
13853						1.65133	0.0384747	0.360891
19432						1.62063	0.0386189	0.36203
4204						0.922341	0.0387332	0.362868
12217						1.3461	0.0387854	0.362868
14093						0.893349	0.0387941	0.362868
5787						1.12181	0.038832	0.362868
3233						0.856633	0.0388414	0.362868
2477						1.13165	0.0388488	0.362868
13429						0.55407	0.0388881	0.362868
4613						1.09541	0.0389257	0.362868
4723						1.53931	0.0389327	0.362868
3662						1.36499	0.0389411	0.362868
8381						0.898053	0.0389809	0.362868
6547						1.61599	0.0389822	0.362868
8332						1.23407	0.0391237	0.363528
3085						0.942182	0.0391312	0.363528
11921						1.36141	0.0391542	0.363528
8226						1.84953	0.039195	0.363528
2874						2.20133	0.0392196	0.363528
10870						1.41036	0.0392239	0.363528
12228						1.87336	0.0392418	0.363528
572						0.852105	0.039259	0.363528
8744						2.61465	0.0392968	0.363667
9194						1.74458	0.0394478	0.364852
15624						1.75112	0.0394805	0.364922
6139						0.942885	0.0395013	0.364922
23124						0.879105	0.0395455	0.365119
15415						1.23788	0.0396185	0.36558
3824						0.911736	0.0396675	0.365743
9654						1.18049	0.0396822	0.365743
3142						1.08149	0.0397131	0.365816
20622						1.85242	0.0398034	0.366295
8950						1.21182	0.0398452	0.366295
4012						0.936226	0.0399041	0.366295
833						1.14438	0.0399051	0.366295
23033						2.14603	0.0399163	0.366295
1312						0.899724	0.0399913	0.366295
12813						0.642328	0.0400852	0.366295
10139						0.816174	0.0400901	0.366295
9818						2.6413	0.0401029	0.366295
12642						1.83716	0.0401156	0.366295
14920						1.54421	0.0401182	0.366295
3110						1.14401	0.040173	0.366295
11269						1.63384	0.0401958	0.366295
4729						0.90715	0.0402102	0.366295
19349						1.773	0.0402492	0.366295
11055						0.607187	0.0402583	0.366295
2643						0.913882	0.0402622	0.366295
18128						1.65585	0.0402825	0.366295
7670						1.91281	0.0402992	0.366295
13145						0.829935	0.0403145	0.366295
3225						1.09293	0.040328	0.366295
5627						0.917085	0.0403437	0.366295
14567						1.18347	0.040345	0.366295
526						0.918472	0.0403478	0.366295
15556						1.55657	0.0403641	0.366295
6331						0.903023	0.0404199	0.366526
12800						0.530161	0.0404395	0.366526
19983						0.506274	0.0404804	0.366526
15968						1.41886	0.0405022	0.366526
2863						1.13428	0.0405125	0.366526
16063						2.05969	0.0405279	0.366526
1255						0.807202	0.0405805	0.366672
16185						2.04107	0.0407208	0.366672
159						0.84769	0.0407347	0.366672
2509						0.92529	0.040805	0.366672
18544						1.87677	0.0408306	0.366672
12767						1.28617	0.0408522	0.366672
5600						0.915272	0.0409338	0.366672
6128						0.892859	0.0409512	0.366672
20801						0.610495	0.0409549	0.366672
19480						0.52737	0.04099	0.366672
14983						1.63204	0.0410207	0.366672
16159						1.51617	0.0410216	0.366672
5858						0.902825	0.0410304	0.366672
10007						1.21236	0.0410306	0.366672
5361						1.70626	0.0410486	0.366672
723						1.09966	0.0410593	0.366672
2588						0.916725	0.0410628	0.366672
13396						1.51047	0.0410655	0.366672
15720						2.10096	0.0410802	0.366672
2909						1.13977	0.0410916	0.366672
12534						1.80792	0.0411039	0.366672
2931						0.891176	0.0411047	0.366672
7787						1.20753	0.0411101	0.366672
22788						0.520649	0.0411126	0.366672
4138						1.71494	0.0411206	0.366672
57						1.18379	0.0412252	0.367243
6569						1.13619	0.0412308	0.367243
591						0.900786	0.0412867	0.367534
13533						1.82364	0.0413342	0.367752
7524						1.13235	0.0413679	0.367808
13981						0.63939	0.0413867	0.367808
20151						2.00623	0.0414129	0.367834
17727						1.6718	0.0415947	0.368556
5472						1.27769	0.0416027	0.368556
2151						0.705149	0.0416219	0.368556
21068						1.99415	0.0416383	0.368556
4508						0.893972	0.0416721	0.368556
2753						0.797566	0.0416916	0.368556
7962						0.685329	0.0416956	0.368556
14535						1.78774	0.0417311	0.368556
6571						1.38396	0.041738	0.368556
17948						1.63201	0.0417405	0.368556
14714						1.69152	0.0417592	0.368556
18960						1.41464	0.0417723	0.368556
12257						1.2947	0.0418267	0.368815
15983						1.73931	0.0418483	0.368815
11063						2.00957	0.0418712	0.368815
18095						1.25956	0.0419608	0.36934
231						0.932645	0.0419773	0.36934
9820						1.62638	0.0420652	0.369909
1429						0.91763	0.0421266	0.370137
10837						1.56205	0.0421441	0.370137
7032						1.99201	0.0421617	0.370137
9089						0.781902	0.0421843	0.370137
9207						2.29197	0.0422486	0.370328
6306						0.93656	0.0422669	0.370328
9979						1.65983	0.042276	0.370328
8463						1.5413	0.0423693	0.370919
3163						0.833339	0.0424182	0.370919
6147						1.18101	0.0424407	0.370919
10126						1.99539	0.0424563	0.370919
7252						1.10594	0.04246	0.370919
1031						0.932915	0.0425271	0.371213
5037						0.875313	0.0425525	0.371213
6632						1.12843	0.0425637	0.371213
14078						0.552478	0.0426277	0.371403
8030						1.20169	0.0426323	0.371403
17344						0.572595	0.0426973	0.371763
1296						0.896612	0.0427213	0.371763
6640						1.48937	0.0427607	0.371763
8685						1.14802	0.0428145	0.371763
22439						2.20906	0.0428389	0.371763
18015						1.67816	0.0428412	0.371763
8049						0.907837	0.0428551	0.371763
4596						0.886795	0.0428606	0.371763
11440						1.29539	0.0430059	0.372376
21696						0.585729	0.0430115	0.372376
4183						1.34745	0.0430243	0.372376
15245						1.88512	0.043025	0.372376
10904						1.39029	0.0430568	0.372448
2063						0.922315	0.0431499	0.373051
10283						0.463057	0.0433664	0.374671
1168						1.09706	0.0433844	0.374671
7030						1.0779	0.0434817	0.375103
3700						1.08922	0.0435442	0.375438
11150						0.574238	0.04359	0.375569
16199						1.88844	0.0436065	0.375569
2796						2.0831	0.0436754	0.375886
11935						1.22149	0.0436924	0.375886
5174						0.888654	0.0437361	0.375886
6134						0.913687	0.04374	0.375886
10501						0.848905	0.0437869	0.375886
4355						1.09683	0.043787	0.375886
11686						1.26593	0.0438088	0.375886
19226						1.70206	0.0438629	0.376147
1562						0.920093	0.0439519	0.376643
14002						0.673967	0.0439823	0.376643
23097						1.6386	0.0439918	0.376643
7570						1.17123	0.0440169	0.376655
11836						1.54507	0.0441381	0.377489
10885						0.901272	0.0441965	0.377761
5325						1.88768	0.0442174	0.377761
21003						1.86773	0.0442687	0.377996
6878						1.1598	0.0443319	0.378332
2581						1.90903	0.0443599	0.378368
2250						0.916086	0.0443914	0.378434
2120						0.914948	0.0445379	0.37933
1478						1.59185	0.044563	0.37933
5852						0.894359	0.0445681	0.37933
22249						0.584583	0.044603	0.379423
4071						0.8937	0.0446331	0.379477
11759						0.753634	0.044683	0.379587
8555						1.1296	0.0446938	0.379587
13704						1.72301	0.0447332	0.379719
16375						0.590199	0.0448372	0.380399
8650						0.930939	0.0448689	0.380465
2334						1.16592	0.0449052	0.380511
5806						1.22895	0.0449222	0.380511
7174						0.934657	0.0449474	0.380512
10006						0.894575	0.0449881	0.380512
7751						0.616621	0.0449949	0.380512
12774						1.4825	0.0450406	0.380512
446						0.916264	0.045042	0.380512
9432						0.907797	0.0451124	0.380827
22571						1.88432	0.0451272	0.380827
3946						0.890755	0.0452124	0.381343
9961						1.54493	0.0452642	0.381409
14220						2.23154	0.0452682	0.381409
2245						1.21024	0.0453232	0.38167
6641						1.29815	0.0453838	0.381854
13070						1.29888	0.0453931	0.381854
1876						1.14201	0.045418	0.381862
17540						1.54833	0.0454663	0.382066
21190						1.70638	0.0455063	0.3822
1517						1.09258	0.0455657	0.382497
6129						0.882366	0.0456777	0.383016
9888						1.44511	0.0456962	0.383016
1328						0.812145	0.0456998	0.383016
2326						1.10166	0.0458046	0.383692
6626						0.645329	0.0458864	0.383968
2569						0.907398	0.045914	0.383968
22148						0.76664	0.045923	0.383968
9052						1.71691	0.0459342	0.383968
9896						1.34986	0.0459951	0.384144
10954						0.547469	0.0460035	0.384144
11998						0.626822	0.04604	0.384176
15260						0.57079	0.0460557	0.384176
21645						1.64525	0.0461626	0.384777
6684						0.918463	0.0461761	0.384777
13632						0.56824	0.0462717	0.385075
19569						1.70303	0.0462758	0.385075
3074						0.928225	0.0462971	0.385075
16207						1.87882	0.0463252	0.385075
3660						0.887328	0.0463331	0.385075
16032						1.54346	0.046391	0.385356
10393						0.606071	0.0464641	0.385523
7528						0.787972	0.0464811	0.385523
15414						1.7235	0.0465418	0.385523
6025						0.833244	0.0465446	0.385523
2001						0.945713	0.0465554	0.385523
9672						0.830091	0.046559	0.385523
14636						2.04115	0.0465809	0.385523
[truncated: 13,901 more rows]

## Sheet: Supp Table 3 protein-clinical
Supplementary Table 3. Associations (using linear mixed modelling) between protein expression and clinical measurements in the BMI-discordant twin pairs (n = 96, i.e. 48 twin pairs). ß values are standardized regression coefficients and represent the SD change in clinical phenotypes in relation to one SD change in protein expression (predictor variable). A positive ß value indicates a positive as…
Unitprot ID	UniProt Entry Name	Gene symbol	Clinical Measure	ß	P value	95% CI	FDR p value		N (individuals)
O95568	MET18_HUMAN	METTL18	BMI	0.469253	7.18289e-08	0.558 : 1.21	3.44778e-06		BMI	96
A0A0U1RQE8	GLYLB_HUMAN	GLYATL1B	BMI	0.491958	4.17648e-06	0.448 : 1.13	0.000100236		Fat Percentage	96
Q9BRJ7	TIRR_HUMAN	NUDT16L1	BMI	0.447611	1.9591e-05	0.491 : 1.453	0.000188074		Subcutaneous Fat	66
A0A0B4J1V0	HV315_HUMAN	IGHV3-15	BMI	0.490828	1.92301e-05	0.557 : 1.521	0.000188074		Intra-Abdominal Fat	66
P02679	FIBG_HUMAN	FGG	BMI	0.431558	1.83625e-05	0.532 : 1.418	0.000188074		Liver Fat	66
P01023	A2MG_HUMAN	A2M	BMI	-0.514759	3.89588e-05	-2.134 : -0.641	0.000267146		Cell Volume	76
P02675	FIBB_HUMAN	FGB	BMI	0.39836	3.87047e-05	0.531 : 1.498	0.000267146		Cholesterol	96
P10721	KIT_HUMAN	KIT	BMI	0.409758	4.67121e-05	0.297 : 0.915	0.000280273		LDL	96
P05452	TETN_HUMAN	CLEC3B	BMI	0.44177	6.69368e-05	0.399 : 1.285	0.000285328		HDL	96
Q9HCM2	PLXA4_HUMAN	PLXNA4	BMI	0.397029	6.35188e-05	0.546 : 1.625	0.000285328		Triglycerides	96
P00738;Q9NYP9	HPT_HUMAN	HP	BMI	0.45656	7.13321e-05	0.436 : 1.348	0.000285328		Hs-CRP	91
P05160	F13B_HUMAN	F13B	BMI	0.354521	7.12708e-05	0.421 : 1.278	0.000285328		HOMA Index	90
Q15848	ADIPO_HUMAN	ADIPOQ	BMI	-0.419935	0.000120121	-1.458 : -0.381	0.000443522		Matsuda Index	90
Q9Y2I7	FYV1_HUMAN	PIKFYVE	BMI	0.408229	0.000187318	0.335 : 1.16	0.000599419
P08185	CBG_HUMAN	SERPINA6	BMI	-0.453469	0.000175975	-1.411 : -0.453	0.000599419
P61011	SRP54_HUMAN	SRP54	BMI	-0.394422	0.000389769	-1.037 : -0.294	0.00114092
Q5K651;O95352;Q05516;Q6ZNM6;Q8IV63;Q9HCL0	SAMD9_HUMAN	SAMD9	BMI	0.415033	0.000404077	0.445 : 1.639	0.00114092
Q5K130	CLU1O_HUMAN	CLLU1-AS1	BMI	0.385774	0.000544828	0.262 : 1.048	0.00145287
P02743	SAMP_HUMAN	APCS	BMI	0.380712	0.000795367	0.395 : 1.663	0.00200935
P04278	SHBG_HUMAN	SHBG	BMI	0.349359	0.00238809	0.146 : 0.845	0.00573141
Q9UIW2	PLXA1_HUMAN	PLXNA1	BMI	-0.363035	0.00524009	-1.741 : -0.298	0.0119773
P02656	APOC3_HUMAN	APOC3	BMI	0.285773	0.00646935	0.23 : 1.467	0.0141149
O95251	KAT7_HUMAN	KAT7	BMI	0.328094	0.00692748	0.113 : 0.836	0.0144574
O15360	FANCA_HUMAN	FANCA	BMI	-0.287916	0.00840502	-1.291 : -0.171	0.0166785
P63104	1433Z_HUMAN	YWHAZ	BMI	0.280464	0.00868673	0.186 : 1.274	0.0166785
Q9BX84	TRPM6_HUMAN	TRPM6	BMI	-0.265449	0.00911603	-1.109 : -0.134	0.0168296
P61129	ZC3H6_HUMAN	ZC3H6	BMI	0.311705	0.00947564	0.105 : 0.782	0.0168456
P05090	APOD_HUMAN	APOD	BMI	-0.297718	0.0100172	-1.651 : -0.203	0.0171723
Q8NFJ8	BHE22_HUMAN	BHLHE22	BMI	0.304843	0.0130956	0.092 : 1.141	0.0216754
P00739	HPTR_HUMAN	HPR	BMI	-0.256614	0.0259216	-1.246 : -0.078	0.0414746
P04180	LCAT_HUMAN	LCAT	BMI	0.259748	0.0298295	0.041 : 1.199	0.0461876
Q13367	AP3B2_HUMAN	AP3B2	BMI	0.251417	0.0365089	0.007 : 0.954	0.0547633
A0A1W2PR19;A0A1W2PRG0;P53677	GSTT4_HUMAN	GSTT4	BMI	0.225239	0.0458559	0.005 : 1.316	0.0666995
Q9P1Z9	CC180_HUMAN	CCDC180	BMI	-0.194855	0.0624021	-1.209 : 0.038	0.088097
P98196	AT11A_HUMAN	ATP11A	BMI	-0.226256	0.0650152	-1.425 : 0.058	0.0884824
P69891;P69892;P02100	HBG1_HUMAN	HBG1	BMI	0.194995	0.0663618	-0.041 : 0.983	0.0884824
P01024;Q8WU03	CO3_HUMAN	C3	BMI	0.195255	0.0779934	-0.058 : 1.097	0.100406
P02749	APOH_HUMAN	APOH	BMI	0.20863	0.0794883	-0.086 : 1.481	0.100406
P00736	C1R_HUMAN	C1R	BMI	0.19228	0.0840323	-0.072 : 1.044	0.103424
P00747;Q15195	PLMN_HUMAN	PLG	BMI	-0.205843	0.0881846	-1.144 : 0.09	0.105821
A0A0C4DH43	HV70D_HUMAN	IGHV2-70D	BMI	0.189481	0.110394	-0.115 : 1.02	0.128781
P01833	PIGR_HUMAN	PIGR	BMI	0.154873	0.112684	-0.024 : 0.217	0.128781
P05546	HEP2_HUMAN	SERPIND1	BMI	0.193363	0.118268	-0.148 : 1.066	0.13202
P02655	APOC2_HUMAN	APOC2	BMI	0.169709	0.150197	-0.173 : 0.896	0.160421
A0A0B4J2D9;P0DP09	KVD13_HUMAN	IGKV1D-13	BMI	0.181543	0.150395	-0.055 : 0.376	0.160421
Q562R1	ACTBL_HUMAN	ACTBL2	BMI	-0.171899	0.165861	-0.818 : 0.161	0.173072
P01782	HV309_HUMAN	IGHV3-9	BMI	0.100554	0.388933	-0.08 : 0.197	0.397209
P42336	PK3CA_HUMAN	PIK3CA	BMI	0.0470659	0.698087	-0.373 : 0.532	0.698087
O95568	MET18_HUMAN	METTL18	Fat Percentage	0.418211	5.42802e-07	0.478 : 1.099	1.35268e-05
A0A0U1RQE8	GLYLB_HUMAN	GLYATL1B	Fat Percentage	0.458569	9.49023e-07	0.446 : 1.032	1.35268e-05
Q9HCM2	PLXA4_HUMAN	PLXNA4	Fat Percentage	0.423482	1.31404e-06	0.69 : 1.634	1.35268e-05
P02743	SAMP_HUMAN	APCS	Fat Percentage	0.459486	9.74813e-07	0.739 : 1.766	1.35268e-05
P02656	APOC3_HUMAN	APOC3	Fat Percentage	0.420024	1.40904e-06	0.755 : 1.765	1.35268e-05
P05452	TETN_HUMAN	CLEC3B	Fat Percentage	0.421629	1.08016e-05	0.435 : 1.183	8.64127e-05
Q5K651;O95352;Q05516;Q6ZNM6;Q8IV63;Q9HCL0	SAMD9_HUMAN	SAMD9	Fat Percentage	0.426712	1.26298e-05	0.592 : 1.562	8.6604e-05
Q9BRJ7	TIRR_HUMAN	NUDT16L1	Fat Percentage	0.379536	5.36948e-05	0.41 : 1.247	0.000238333
P02675	FIBB_HUMAN	FGB	Fat Percentage	0.362634	5.3054e-05	0.457 : 1.376	0.000238333
A0A1W2PR19;A0A1W2PRG0;P53677	GSTT4_HUMAN	GSTT4	Fat Percentage	0.374071	5.46179e-05	0.578 : 1.64	0.000238333
P63104	1433Z_HUMAN	YWHAZ	Fat Percentage	0.367814	4.34041e-05	0.512 : 1.417	0.000238333
Q5K130	CLU1O_HUMAN	CLLU1-AS1	Fat Percentage	0.376799	0.000102754	0.314 : 0.976	0.000411016
P61011	SRP54_HUMAN	SRP54	Fat Percentage	-0.361951	0.000279814	-0.942 : -0.282	0.00103316
P61129	ZC3H6_HUMAN	ZC3H6	Fat Percentage	0.361387	0.000310159	0.243 : 0.795	0.0010634
P10721	KIT_HUMAN	KIT	Fat Percentage	0.333696	0.000376264	0.217 : 0.777	0.00120405
A0A0B4J1V0	HV315_HUMAN	IGHV3-15	Fat Percentage	0.356795	0.000507993	0.328 : 1.183	0.00136335
Q13367	AP3B2_HUMAN	AP3B2	Fat Percentage	0.349311	0.000511257	0.292 : 1.061	0.00136335
P01024;Q8WU03	CO3_HUMAN	C3	Fat Percentage	0.329797	0.000484398	0.399 : 1.375	0.00136335
Q9Y2I7	FYV1_HUMAN	PIKFYVE	Fat Percentage	0.336647	0.000567242	0.259 : 0.979	0.00143303
P00738;Q9NYP9	HPT_HUMAN	HP	Fat Percentage	0.333657	0.00108966	0.253 : 1.052	0.00261519
P04180	LCAT_HUMAN	LCAT	Fat Percentage	0.335343	0.00119673	0.297 : 1.314	0.00273537
P69891;P69892;P02100	HBG1_HUMAN	HBG1	Fat Percentage	0.286841	0.00190806	0.267 : 1.142	0.00416305
P04278	SHBG_HUMAN	SHBG	Fat Percentage	0.312867	0.00211114	0.158 : 0.743	0.00427532
P02679	FIBG_HUMAN	FGG	Fat Percentage	0.296641	0.00213766	0.218 : 1.101	0.00427532
P02749	APOH_HUMAN	APOH	Fat Percentage	0.296015	0.00305763	0.341 : 1.651	0.00587065
P05160	F13B_HUMAN	F13B	Fat Percentage	0.250417	0.00431297	0.177 : 1.017	0.00796241
P05546	HEP2_HUMAN	SERPIND1	Fat Percentage	0.273703	0.00732998	0.179 : 1.133	0.0130311
Q8NFJ8	BHE22_HUMAN	BHLHE22	Fat Percentage	0.275371	0.0102595	0.131 : 1	0.0173903
A0A0C4DH43	HV70D_HUMAN	IGHV2-70D	Fat Percentage	0.255985	0.0105066	0.154 : 1.085	0.0173903
O95251	KAT7_HUMAN	KAT7	Fat Percentage	0.267113	0.0114402	0.077 : 0.697	0.0183043
P00736	C1R_HUMAN	C1R	Fat Percentage	0.234509	0.0177779	0.108 : 1.09	0.027527
P42336	PK3CA_HUMAN	PIK3CA	Fat Percentage	0.241492	0.0196631	0.073 : 0.82	0.0294947
O15360	FANCA_HUMAN	FANCA	Fat Percentage	-0.223064	0.0253081	-1.094 : -0.025	0.0368118
P01023	A2MG_HUMAN	A2M	Fat Percentage	-0.239325	0.0369872	-1.334 : 0.05	0.0522173
P02655	APOC2_HUMAN	APOC2	Fat Percentage	0.215893	0.0384729	-0.002 : 0.937	0.0527628
Q562R1	ACTBL_HUMAN	ACTBL2	Fat Percentage	0.184387	0.0638466	-0.024 : 0.748	0.0851288
P01782	HV309_HUMAN	IGHV3-9	Fat Percentage	0.177849	0.0814817	-0.011 : 0.226	0.105706
Q9BX84	TRPM6_HUMAN	TRPM6	Fat Percentage	-0.166781	0.0842066	-0.865 : 0.117	0.106366
A0A0B4J2D9;P0DP09	KVD13_HUMAN	IGKV1D-13	Fat Percentage	0.161391	0.130305	-0.038 : 0.324	0.160376
Q15848	ADIPO_HUMAN	ADIPOQ	Fat Percentage	-0.120696	0.251683	-0.777 : 0.283	0.30202
Q9UIW2	PLXA1_HUMAN	PLXNA1	Fat Percentage	-0.120615	0.300826	-0.989 : 0.322	0.352186
P08185	CBG_HUMAN	SERPINA6	Fat Percentage	-0.0984526	0.392862	-0.661 : 0.268	0.448985
P01833	PIGR_HUMAN	PIGR	Fat Percentage	0.0723643	0.438735	-0.07 : 0.159	0.48975
Q9P1Z9	CC180_HUMAN	CCDC180	Fat Percentage	-0.0705778	0.463743	-0.782 : 0.372	0.505902
P05090	APOD_HUMAN	APOD	Fat Percentage	-0.0369399	0.720967	-0.763 : 0.551	0.763984
P98196	AT11A_HUMAN	ATP11A	Fat Percentage	-0.0372788	0.732151	-0.776 : 0.571	0.763984
P00747;Q15195	PLMN_HUMAN	PLG	Fat Percentage	0.00754848	0.943683	-0.525 : 0.582	0.943683
P00739	HPTR_HUMAN	HPR	Fat Percentage	-0.00826903	0.93672	-0.546 : 0.517	0.943683
Q9BRJ7	TIRR_HUMAN	NUDT16L1	Subcutaneous Fat	0.568419	1.43673e-06	0.655 : 1.766	6.89629e-05
A0A0U1RQE8	GLYLB_HUMAN	GLYATL1B	Subcutaneous Fat	0.544761	1.34105e-05	0.47 : 1.267	0.000321853
P01023	A2MG_HUMAN	A2M	Subcutaneous Fat	-0.628184	4.1092e-05	-2.562 : -0.755	0.000493104
A0A0B4J1V0	HV315_HUMAN	IGHV3-15	Subcutaneous Fat	0.586075	4.04494e-05	0.626 : 1.837	0.000493104
P08185	CBG_HUMAN	SERPINA6	Subcutaneous Fat	-0.553069	8.56992e-05	-1.701 : -0.59	0.000822712
Q15848	ADIPO_HUMAN	ADIPOQ	Subcutaneous Fat	-0.510128	0.000139785	-1.739 : -0.508	0.00111828
P02743	SAMP_HUMAN	APCS	Subcutaneous Fat	0.549324	0.000165582	0.688 : 2.271	0.00113542
Q9Y2I7	FYV1_HUMAN	PIKFYVE	Subcutaneous Fat	0.46438	0.000255494	0.337 : 1.33	0.00153296
P05452	TETN_HUMAN	CLEC3B	Subcutaneous Fat	0.46932	0.000644206	0.334 : 1.433	0.00246321
O95568	MET18_HUMAN	METTL18	Subcutaneous Fat	0.360046	0.000635567	0.278 : 1.065	0.00246321
P10721	KIT_HUMAN	KIT	Subcutaneous Fat	0.367603	0.000667119	0.195 : 0.871	0.00246321
Q5K130	CLU1O_HUMAN	CLLU1-AS1	Subcutaneous Fat	0.464695	0.000655733	0.275 : 1.27	0.00246321
P00738;Q9NYP9	HPT_HUMAN	HP	Subcutaneous Fat	0.495676	0.000567198	0.376 : 1.536	0.00246321
Q9HCM2	PLXA4_HUMAN	PLXNA4	Subcutaneous Fat	0.356101	0.00210558	0.351 : 1.592	0.00721913
P61011	SRP54_HUMAN	SRP54	Subcutaneous Fat	-0.360035	0.00308527	-1.008 : -0.192	0.00987286
P02656	APOC3_HUMAN	APOC3	Subcutaneous Fat	0.342363	0.00446782	0.317 : 1.718	0.0134034
O95251	KAT7_HUMAN	KAT7	Subcutaneous Fat	0.38959	0.00618702	0.115 : 1	0.0164987
P05090	APOD_HUMAN	APOD	Subcutaneous Fat	-0.408071	0.00590311	-2.188 : -0.321	0.0164987
P04278	SHBG_HUMAN	SHBG	Subcutaneous Fat	0.332678	0.0103402	0.044 : 0.866	0.0248166
P61129	ZC3H6_HUMAN	ZC3H6	Subcutaneous Fat	0.359102	0.0100102	0.112 : 0.901	0.0248166
O15360	FANCA_HUMAN	FANCA	Subcutaneous Fat	-0.302433	0.0108915	-1.376 : -0.134	0.0248949
Q9BX84	TRPM6_HUMAN	TRPM6	Subcutaneous Fat	-0.262154	0.0193686	-1.143 : -0.066	0.0412981
Q9UIW2	PLXA1_HUMAN	PLXNA1	Subcutaneous Fat	-0.403374	0.0197887	-2.079 : -0.157	0.0412981
A0A1W2PR19;A0A1W2PRG0;P53677	GSTT4_HUMAN	GSTT4	Subcutaneous Fat	0.309377	0.0266698	0.075 : 1.713	0.0533397
P01024;Q8WU03	CO3_HUMAN	C3	Subcutaneous Fat	0.293277	0.0325344	0.062 : 1.491	0.0624661
Q5K651;O95352;Q05516;Q6ZNM6;Q8IV63;Q9HCL0	SAMD9_HUMAN	SAMD9	Subcutaneous Fat	0.323889	0.0348232	-0.039 : 1.614	0.0642889
P02679	FIBG_HUMAN	FGG	Subcutaneous Fat	0.243877	0.0385088	0.03 : 1.061	0.0684602
Q8NFJ8	BHE22_HUMAN	BHLHE22	Subcutaneous Fat	0.317144	0.0476294	-0.111 : 1.342	0.078263
P02675	FIBB_HUMAN	FGB	Subcutaneous Fat	0.232723	0.0489143	-0.001 : 1.174	0.078263
P98196	AT11A_HUMAN	ATP11A	Subcutaneous Fat	-0.313791	0.0470655	-1.887 : 0.015	0.078263
P05160	F13B_HUMAN	F13B	Subcutaneous Fat	0.209064	0.0593259	-0.068 : 1.022	0.0900516
P63104	1433Z_HUMAN	YWHAZ	Subcutaneous Fat	0.266262	0.0600344	-0.021 : 1.407	0.0900516
Q13367	AP3B2_HUMAN	AP3B2	Subcutaneous Fat	0.275235	0.0709647	-0.106 : 1.13	0.103221
P69891;P69892;P02100	HBG1_HUMAN	HBG1	Subcutaneous Fat	0.166471	0.179288	-0.206 : 0.99	0.253112
A0A0B4J2D9;P0DP09	KVD13_HUMAN	IGKV1D-13	Subcutaneous Fat	0.171043	0.201522	-0.074 : 0.376	0.276373
P01833	PIGR_HUMAN	PIGR	Subcutaneous Fat	0.118263	0.208497	-0.043 : 0.188	0.277996
P00736	C1R_HUMAN	C1R	Subcutaneous Fat	0.193635	0.218461	-0.33 : 1.27	0.283409
P02749	APOH_HUMAN	APOH	Subcutaneous Fat	0.20951	0.226489	-0.468 : 1.827	0.286091
Q9P1Z9	CC180_HUMAN	CCDC180	Subcutaneous Fat	-0.141885	0.234605	-1.128 : 0.308	0.288744
P00747;Q15195	PLMN_HUMAN	PLG	Subcutaneous Fat	-0.172469	0.245091	-1.194 : 0.357	0.29411
P00739	HPTR_HUMAN	HPR	Subcutaneous Fat	-0.1457	0.291139	-1.067 : 0.345	0.340846
P01782	HV309_HUMAN	IGHV3-9	Subcutaneous Fat	0.105307	0.472325	-0.114 : 0.233	0.5398
A0A0C4DH43	HV70D_HUMAN	IGHV2-70D	Subcutaneous Fat	0.096572	0.542519	-0.527 : 0.97	0.605602
P02655	APOC2_HUMAN	APOC2	Subcutaneous Fat	0.0838561	0.571782	-0.54 : 0.837	0.623762
P04180	LCAT_HUMAN	LCAT	Subcutaneous Fat	0.0695476	0.643973	-0.611 : 0.884	0.686904
P05546	HEP2_HUMAN	SERPIND1	Subcutaneous Fat	0.0685947	0.676497	-0.633 : 0.938	0.70591
Q562R1	ACTBL_HUMAN	ACTBL2	Subcutaneous Fat	-0.0561305	0.754095	-0.806 : 0.624	0.77014
P42336	PK3CA_HUMAN	PIK3CA	Subcutaneous Fat	0.0411698	0.791614	-0.518 : 0.635	0.791614
P02743	SAMP_HUMAN	APCS	Intra-Abdominal Fat	0.60796	6.29328e-06	0.834 : 2.402	0.000302078
Q9BRJ7	TIRR_HUMAN	NUDT16L1	Intra-Abdominal Fat	0.474898	8.30196e-05	0.311 : 1.634	0.00105495
A0A0U1RQE8	GLYLB_HUMAN	GLYATL1B	Intra-Abdominal Fat	0.456539	8.79125e-05	0.341 : 1.106	0.00105495
A0A0B4J1V0	HV315_HUMAN	IGHV3-15	Intra-Abdominal Fat	0.481207	5.90012e-05	0.507 : 1.522	0.00105495
O95568	MET18_HUMAN	METTL18	Intra-Abdominal Fat	0.393079	0.000123478	0.333 : 1.119	0.00118539
P00738;Q9NYP9	HPT_HUMAN	HP	Intra-Abdominal Fat	0.446603	0.000159423	0.404 : 1.336	0.00127539
Q15848	ADIPO_HUMAN	ADIPOQ	Intra-Abdominal Fat	-0.459083	0.000355292	-1.594 : -0.456	0.00213175
Q9Y2I7	FYV1_HUMAN	PIKFYVE	Intra-Abdominal Fat	0.408415	0.000339281	0.302 : 1.182	0.00213175
P08185	CBG_HUMAN	SERPINA6	Intra-Abdominal Fat	-0.440093	0.000549071	-1.402 : -0.407	0.00292838
Q9HCM2	PLXA4_HUMAN	PLXNA4	Intra-Abdominal Fat	0.336579	0.00223604	0.279 : 1.519	0.00975728
P63104	1433Z_HUMAN	YWHAZ	Intra-Abdominal Fat	0.388295	0.00209968	0.338 : 1.653	0.00975728
P02656	APOC3_HUMAN	APOC3	Intra-Abdominal Fat	0.338115	0.00245553	0.304 : 1.669	0.00982212
P02675	FIBB_HUMAN	FGB	Intra-Abdominal Fat	0.313295	0.00401323	0.247 : 1.332	0.0137596
P02679	FIBG_HUMAN	FGG	Intra-Abdominal Fat	0.299377	0.00397567	0.213 : 1.126	0.0137596
Q5K130	CLU1O_HUMAN	CLLU1-AS1	Intra-Abdominal Fat	0.345125	0.00638989	0.096 : 1.05	0.0199081
P05160	F13B_HUMAN	F13B	Intra-Abdominal Fat	0.285618	0.00663603	0.152 : 1.183	0.0199081
P01023	A2MG_HUMAN	A2M	Intra-Abdominal Fat	-0.361535	0.0120096	-1.798 : -0.114	0.0339095
P05452	TETN_HUMAN	CLEC3B	Intra-Abdominal Fat	0.303653	0.0152329	0.068 : 1.073	0.0384831
A0A1W2PR19;A0A1W2PRG0;P53677	GSTT4_HUMAN	GSTT4	Intra-Abdominal Fat	0.306022	0.015151	0.106 : 1.65	0.0384831
Q5K651;O95352;Q05516;Q6ZNM6;Q8IV63;Q9HCL0	SAMD9_HUMAN	SAMD9	Intra-Abdominal Fat	0.293777	0.0224193	0.073 : 1.387	0.0538064
P01024;Q8WU03	CO3_HUMAN	C3	Intra-Abdominal Fat	0.28776	0.0242331	0.075 : 1.429	0.0553899
O95251	KAT7_HUMAN	KAT7	Intra-Abdominal Fat	0.256973	0.0289498	0.022 : 0.718	0.0631632
P10721	KIT_HUMAN	KIT	Intra-Abdominal Fat	0.226381	0.0333648	-0.018 : 0.662	0.0696309
P61129	ZC3H6_HUMAN	ZC3H6	Intra-Abdominal Fat	0.247555	0.0431834	-0.001 : 0.697	0.0863667
Q9UIW2	PLXA1_HUMAN	PLXNA1	Intra-Abdominal Fat	-0.288398	0.053206	-1.627 : 0.03	0.102156
P05090	APOD_HUMAN	APOD	Intra-Abdominal Fat	-0.243918	0.0641619	-1.565 : 0.063	0.118453
Q9BX84	TRPM6_HUMAN	TRPM6	Intra-Abdominal Fat	-0.199088	0.0681547	-1.008 : 0.142	0.121164
P61011	SRP54_HUMAN	SRP54	Intra-Abdominal Fat	-0.19054	0.109544	-0.744 : 0.158	0.187789
P98196	AT11A_HUMAN	ATP11A	Intra-Abdominal Fat	-0.203991	0.152463	-1.458 : 0.243	0.252353
Q13367	AP3B2_HUMAN	AP3B2	Intra-Abdominal Fat	0.175543	0.18817	-0.234 : 0.88	0.291359
P04180	LCAT_HUMAN	LCAT	Intra-Abdominal Fat	0.174977	0.183176	-0.239 : 1.05	0.291359
P04278	SHBG_HUMAN	SHBG	Intra-Abdominal Fat	0.13368	0.26083	-0.192 : 0.55	0.379388
P01782	HV309_HUMAN	IGHV3-9	Intra-Abdominal Fat	-0.142364	0.256798	-0.234 : 0.057	0.379388
P00739	HPTR_HUMAN	HPR	Intra-Abdominal Fat	-0.125682	0.298053	-0.927 : 0.297	0.420781
O15360	FANCA_HUMAN	FANCA	Intra-Abdominal Fat	-0.107497	0.322649	-0.835 : 0.321	0.430199
A0A0B4J2D9;P0DP09	KVD13_HUMAN	IGKV1D-13	Intra-Abdominal Fat	0.104774	0.319121	-0.083 : 0.268	0.430199
Q9P1Z9	CC180_HUMAN	CCDC180	Intra-Abdominal Fat	-0.105152	0.331646	-0.946 : 0.314	0.430244
Q8NFJ8	BHE22_HUMAN	BHLHE22	Intra-Abdominal Fat	0.128604	0.356213	-0.366 : 0.861	0.449953
P00747;Q15195	PLMN_HUMAN	PLG	Intra-Abdominal Fat	-0.071363	0.587445	-0.833 : 0.485	0.687741
P01833	PIGR_HUMAN	PIGR	Intra-Abdominal Fat	0.0520826	0.574314	-0.084 : 0.144	0.687741
P02749	APOH_HUMAN	APOH	Intra-Abdominal Fat	0.0846772	0.57492	-0.757 : 1.277	0.687741
P00736	C1R_HUMAN	C1R	Intra-Abdominal Fat	0.0728452	0.610528	-0.597 : 0.911	0.695949
P05546	HEP2_HUMAN	SERPIND1	Intra-Abdominal Fat	0.0654291	0.623454	-0.472 : 0.772	0.695949
P02655	APOC2_HUMAN	APOC2	Intra-Abdominal Fat	0.0580847	0.658353	-0.52 : 0.725	0.718204
Q562R1	ACTBL_HUMAN	ACTBL2	Intra-Abdominal Fat	-0.0578548	0.694068	-0.654 : 0.441	0.740339
A0A0C4DH43	HV70D_HUMAN	IGHV2-70D	Intra-Abdominal Fat	0.0351249	0.790435	-0.545 : 0.697	0.824801
P42336	PK3CA_HUMAN	PIK3CA	Intra-Abdominal Fat	-0.024848	0.852817	-0.549 : 0.433	0.870962
P69891;P69892;P02100	HBG1_HUMAN	HBG1	Intra-Abdominal Fat	-0.00387853	0.973814	-0.626 : 0.551	0.973814
O95568	MET18_HUMAN	METTL18	Liver Fat	0.67118	9.87987e-12	0.781 : 1.647	4.74234e-10
P05160	F13B_HUMAN	F13B	Liver Fat	0.465788	5.35006e-05	0.491 : 1.676	0.00128401
P02675	FIBB_HUMAN	FGB	Liver Fat	0.384997	0.00261359	0.147 : 1.658	0.0418174
P02679	FIBG_HUMAN	FGG	Liver Fat	0.3502	0.00603084	0.07 : 1.405	0.0723701
A0A0B4J1V0	HV315_HUMAN	IGHV3-15	Liver Fat	0.379672	0.0134894	0.153 : 1.438	0.129498
Q9BX84	TRPM6_HUMAN	TRPM6	Liver Fat	-0.298183	0.0173929	-1.293 : -0.079	0.139143
P01023	A2MG_HUMAN	A2M	Liver Fat	-0.361611	0.0322554	-1.878 : -0.054	0.145833
Q15848	ADIPO_HUMAN	ADIPOQ	Liver Fat	-0.321427	0.045573	-1.422 : 0.013	0.145833
P02743	SAMP_HUMAN	APCS	Liver Fat	0.350457	0.0436514	-0.104 : 1.906	0.145833
P02656	APOC3_HUMAN	APOC3	Liver Fat	0.286517	0.033917	0.015 : 1.643	0.145833
P05090	APOD_HUMAN	APOD	Liver Fat	-0.30734	0.0445914	-1.877 : -0.051	0.145833
P98196	AT11A_HUMAN	ATP11A	Liver Fat	-0.338467	0.0393701	-1.991 : -0.078	0.145833
P08185	CBG_HUMAN	SERPINA6	Liver Fat	-0.329341	0.0390085	-1.307 : -0.059	0.145833
P00739	HPTR_HUMAN	HPR	Liver Fat	-0.281453	0.0447979	-1.426 : -0.016	0.145833
P01782	HV309_HUMAN	IGHV3-9	Liver Fat	-0.31746	0.0245832	-0.363 : -0.028	0.145833
Q9UIW2	PLXA1_HUMAN	PLXNA1	Liver Fat	-0.336683	0.0518638	-1.873 : -0.025	0.155591
Q9HCM2	PLXA4_HUMAN	PLXNA4	Liver Fat	0.254857	0.0562715	-0.032 : 1.402	0.157134
P00738;Q9NYP9	HPT_HUMAN	HP	Liver Fat	0.281423	0.0621988	-0.031 : 1.121	0.157134
P63104	1433Z_HUMAN	YWHAZ	Liver Fat	0.29086	0.0617336	-0.167 : 1.581	0.157134
P01024;Q8WU03	CO3_HUMAN	C3	Liver Fat	0.278376	0.0675333	-0.102 : 1.534	0.16208
P04180	LCAT_HUMAN	LCAT	Liver Fat	0.264497	0.09057	-0.182 : 1.403	0.207017
P42336	PK3CA_HUMAN	PIK3CA	Liver Fat	-0.251161	0.0962358	-1.042 : 0.085	0.209969
Q9P1Z9	CC180_HUMAN	CCDC180	Liver Fat	-0.199356	0.111896	-1.352 : 0.113	0.233522
Q9Y2I7	FYV1_HUMAN	PIKFYVE	Liver Fat	0.221086	0.12077	-0.137 : 0.925	0.241539
Q562R1	ACTBL_HUMAN	ACTBL2	Liver Fat	-0.2469	0.154292	-1.114 : 0.164	0.29624
Q8NFJ8	BHE22_HUMAN	BHLHE22	Liver Fat	-0.198457	0.202527	-1.093 : 0.253	0.36397
P00747;Q15195	PLMN_HUMAN	PLG	Liver Fat	-0.191449	0.212316	-1.256 : 0.257	0.36397
P02655	APOC2_HUMAN	APOC2	Liver Fat	0.194163	0.210531	-0.281 : 1.096	0.36397
Q9BRJ7	TIRR_HUMAN	NUDT16L1	Liver Fat	0.181842	0.226319	-0.46 : 1.121	0.364684
P00736	C1R_HUMAN	C1R	Liver Fat	0.203866	0.227927	-0.424 : 1.384	0.364684
A0A1W2PR19;A0A1W2PRG0;P53677	GSTT4_HUMAN	GSTT4	Liver Fat	0.179036	0.23884	-0.406 : 1.408	0.369817
A0A0U1RQE8	GLYLB_HUMAN	GLYATL1B	Liver Fat	0.167103	0.264271	-0.233 : 0.74	0.396406
P04278	SHBG_HUMAN	SHBG	Liver Fat	-0.134159	0.31943	-0.63 : 0.236	0.464625
Q13367	AP3B2_HUMAN	AP3B2	Liver Fat	-0.138106	0.367432	-0.86 : 0.3	0.518727
P61011	SRP54_HUMAN	SRP54	Liver Fat	-0.107273	0.445368	-0.646 : 0.324	0.61079
P10721	KIT_HUMAN	KIT	Liver Fat	0.070334	0.58261	-0.426 : 0.553	0.737019
O95251	KAT7_HUMAN	KAT7	Liver Fat	0.0820211	0.564111	-0.288 : 0.518	0.737019
Q5K651;O95352;Q05516;Q6ZNM6;Q8IV63;Q9HCL0	SAMD9_HUMAN	SAMD9	Liver Fat	0.0852918	0.583474	-0.552 : 0.963	0.737019
P61129	ZC3H6_HUMAN	ZC3H6	Liver Fat	-0.0702998	0.630114	-0.522 : 0.302	0.775525
P69891;P69892;P02100	HBG1_HUMAN	HBG1	Liver Fat	-0.0614067	0.65717	-1.007 : 0.617	0.788604
Q5K130	CLU1O_HUMAN	CLLU1-AS1	Liver Fat	0.0606051	0.690408	-0.448 : 0.621	0.808282
P01833	PIGR_HUMAN	PIGR	Liver Fat	0.031249	0.773208	-0.159 : 0.16	0.883666
A0A0C4DH43	HV70D_HUMAN	IGHV2-70D	Liver Fat	0.0414272	0.79363	-0.682 : 0.853	0.885913
O15360	FANCA_HUMAN	FANCA	Liver Fat	-0.0236319	0.853769	-0.692 : 0.599	0.924298
P02749	APOH_HUMAN	APOH	Liver Fat	-0.0299314	0.866529	-1.339 : 1.071	0.924298
P05452	TETN_HUMAN	CLEC3B	Liver Fat	0.0121693	0.935447	-0.585 : 0.597	0.95535
P05546	HEP2_HUMAN	SERPIND1	Liver Fat	-0.0148804	0.925296	-0.779 : 0.691	0.95535
A0A0B4J2D9;P0DP09	KVD13_HUMAN	IGKV1D-13	Liver Fat	0.00310583	0.980685	-0.212 : 0.216	0.980685
A0A0U1RQE8	GLYLB_HUMAN	GLYATL1B	Cell Volume	0.504854	1.68168e-05	0.435 : 1.181	0.000807206
P10721	KIT_HUMAN	KIT	Cell Volume	0.577503	4.97302e-05	0.428 : 1.289	0.000918865
P02656	APOC3_HUMAN	APOC3	Cell Volume	0.459966	5.74291e-05	0.683 : 2.043	0.000918865
O95568	MET18_HUMAN	METTL18	Cell Volume	0.503101	0.000122318	0.467 : 1.43	0.00117426
Q9HCM2	PLXA4_HUMAN	PLXNA4	Cell Volume	0.407498	0.000120171	0.543 : 1.684	0.00117426
Q9BRJ7	TIRR_HUMAN	NUDT16L1	Cell Volume	0.434544	0.000147699	0.438 : 1.454	0.00118159
P02743	SAMP_HUMAN	APCS	Cell Volume	0.547503	0.000248872	0.653 : 2.298	0.00170655
A0A1W2PR19;A0A1W2PRG0;P53677	GSTT4_HUMAN	GSTT4	Cell Volume	0.474795	0.000359731	0.609 : 2.173	0.00215838
P05452	TETN_HUMAN	CLEC3B	Cell Volume	0.424089	0.000813059	0.322 : 1.297	0.00433631
A0A0B4J1V0	HV315_HUMAN	IGHV3-15	Cell Volume	0.3792	0.0017232	0.291 : 1.306	0.00751944
P00738;Q9NYP9	HPT_HUMAN	HP	Cell Volume	0.3883	0.00158617	0.284 : 1.232	0.00751944
P01024;Q8WU03	CO3_HUMAN	C3	Cell Volume	0.412937	0.00203225	0.387 : 1.798	0.00812899
Q5K130	CLU1O_HUMAN	CLLU1-AS1	Cell Volume	0.388981	0.00254584	0.202 : 1.111	0.00872859
Q9Y2I7	FYV1_HUMAN	PIKFYVE	Cell Volume	0.379356	0.00242068	0.217 : 1.164	0.00872859
P61011	SRP54_HUMAN	SRP54	Cell Volume	-0.341994	0.00416914	-0.976 : -0.166	0.0131911
P01833	PIGR_HUMAN	PIGR	Cell Volume	0.831765	0.00439705	0.17 : 0.875	0.0131911
P04278	SHBG_HUMAN	SHBG	Cell Volume	0.428056	0.0049576	0.142 : 1.074	0.0139979
P00736	C1R_HUMAN	C1R	Cell Volume	0.360596	0.00763055	0.226 : 1.591	0.0203481
P02679	FIBG_HUMAN	FGG	Cell Volume	0.316555	0.00807969	0.189 : 1.233	0.0204118
O95251	KAT7_HUMAN	KAT7	Cell Volume	0.310291	0.00964493	0.086 : 0.811	0.0231478
Q8NFJ8	BHE22_HUMAN	BHLHE22	Cell Volume	0.3544	0.0144431	0.123 : 1.315	0.0293327
P02675	FIBB_HUMAN	FGB	Cell Volume	0.30008	0.0150684	0.149 : 1.371	0.0293327
P08185	CBG_HUMAN	SERPINA6	Cell Volume	-0.326874	0.0146552	-1.196 : -0.148	0.0293327
P04180	LCAT_HUMAN	LCAT	Cell Volume	0.356047	0.0152774	0.171 : 1.543	0.0293327
P63104	1433Z_HUMAN	YWHAZ	Cell Volume	0.325011	0.014639	0.155 : 1.519	0.0293327
Q13367	AP3B2_HUMAN	AP3B2	Cell Volume	0.299104	0.018684	0.07 : 1.076	0.0344935
P61129	ZC3H6_HUMAN	ZC3H6	Cell Volume	0.290743	0.0237991	0.05 : 0.774	0.0420828
P02655	APOC2_HUMAN	APOC2	Cell Volume	0.30001	0.0245483	0.06 : 1.238	0.0420828
A0A0C4DH43	HV70D_HUMAN	IGHV2-70D	Cell Volume	0.314794	0.0256911	0.085 : 1.421	0.0425232
P02749	APOH_HUMAN	APOH	Cell Volume	0.296876	0.0272613	0.105 : 1.876	0.043618
P69891;P69892;P02100	HBG1_HUMAN	HBG1	Cell Volume	0.368432	0.0396948	0.045 : 1.749	0.0614629
Q15848	ADIPO_HUMAN	ADIPOQ	Cell Volume	-0.247887	0.0580161	-1.178 : 0.097	0.0870242
Q9BX84	TRPM6_HUMAN	TRPM6	Cell Volume	-0.214092	0.0666871	-1.049 : 0.048	0.0969994
Q5K651;O95352;Q05516;Q6ZNM6;Q8IV63;Q9HCL0	SAMD9_HUMAN	SAMD9	Cell Volume	0.224231	0.0804071	-0.107 : 1.215	0.113516
A0A0B4J2D9;P0DP09	KVD13_HUMAN	IGKV1D-13	Cell Volume	0.200236	0.105969	-0.03 : 0.385	0.145329
P05546	HEP2_HUMAN	SERPIND1	Cell Volume	0.232277	0.117577	-0.138 : 1.241	0.156769
P01023	A2MG_HUMAN	A2M	Cell Volume	-0.200398	0.13909	-1.265 : 0.188	0.175693
P05090	APOD_HUMAN	APOD	Cell Volume	-0.195742	0.137553	-1.408 : 0.193	0.175693
P05160	F13B_HUMAN	F13B	Cell Volume	0.16905	0.149502	-0.137 : 0.956	0.184003
O15360	FANCA_HUMAN	FANCA	Cell Volume	-0.100079	0.407702	-0.86 : 0.371	0.463294
Q562R1	ACTBL_HUMAN	ACTBL2	Cell Volume	0.0966706	0.415034	-0.249 : 0.63	0.463294
Q9UIW2	PLXA1_HUMAN	PLXNA1	Cell Volume	-0.117247	0.412381	-1.096 : 0.437	0.463294
P98196	AT11A_HUMAN	ATP11A	Cell Volume	-0.119975	0.392638	-1.185 : 0.46	0.463294
P00747;Q15195	PLMN_HUMAN	PLG	Cell Volume	-0.084125	0.487261	-0.816 : 0.385	0.531558
P00739	HPTR_HUMAN	HPR	Cell Volume	-0.0742873	0.532646	-0.784 : 0.413	0.568156
Q9P1Z9	CC180_HUMAN	CCDC180	Cell Volume	-0.0321771	0.787331	-0.793 : 0.594	0.808768
P01782	HV309_HUMAN	IGHV3-9	Cell Volume	0.0367461	0.791919	-0.16 : 0.191	0.808768
P42336	PK3CA_HUMAN	PIK3CA	Cell Volume	0.00406833	0.974345	-0.464 : 0.462	0.974345
Q9BX84	TRPM6_HUMAN	TRPM6	Cholesterol	-0.295755	0.00273612	-1.164 : -0.239	0.0656668
P02655	APOC2_HUMAN	APOC2	Cholesterol	0.306587	0.00249315	0.239 : 1.112	0.0656668
A0A0B4J1V0	HV315_HUMAN	IGHV3-15	Cholesterol	-0.248741	0.0147731	-0.945 : -0.116	0.236369
O15360	FANCA_HUMAN	FANCA	Cholesterol	-0.187057	0.0601028	-0.974 : 0.009	0.59001
O95251	KAT7_HUMAN	KAT7	Cholesterol	-0.178795	0.0799375	-0.549 : 0.023	0.59001
P98196	AT11A_HUMAN	ATP11A	Cholesterol	-0.184542	0.0860432	-1.199 : 0.076	0.59001
P01782	HV309_HUMAN	IGHV3-9	Cholesterol	-0.179224	0.0848696	-0.229 : 0.014	0.59001
P01023	A2MG_HUMAN	A2M	Cholesterol	-0.171175	0.122198	-1.047 : 0.117	0.651723
P00738;Q9NYP9	HPT_HUMAN	HP	Cholesterol	-0.164206	0.109864	-0.712 : 0.062	0.651723
P04180	LCAT_HUMAN	LCAT	Cholesterol	0.148287	0.169588	-0.182 : 0.884	0.74002
Q9P1Z9	CC180_HUMAN	CCDC180	Cholesterol	0.135819	0.165015	-0.155 : 0.992	0.74002
Q15848	ADIPO_HUMAN	ADIPOQ	Cholesterol	0.0979649	0.359704	-0.241 : 0.687	0.894252
P05452	TETN_HUMAN	CLEC3B	Cholesterol	0.0640409	0.535141	-0.259 : 0.505	0.894252
P02743	SAMP_HUMAN	APCS	Cholesterol	0.0843142	0.418236	-0.322 : 0.778	0.894252
P02656	APOC3_HUMAN	APOC3	Cholesterol	0.114745	0.251108	-0.248 : 0.923	0.894252
P61011	SRP54_HUMAN	SRP54	Cholesterol	-0.0882466	0.414926	-0.504 : 0.212	0.894252
Q5K651;O95352;Q05516;Q6ZNM6;Q8IV63;Q9HCL0	SAMD9_HUMAN	SAMD9	Cholesterol	0.0654895	0.539169	-0.353 : 0.682	0.894252
Q13367	AP3B2_HUMAN	AP3B2	Cholesterol	0.102092	0.332274	-0.195 : 0.59	0.894252
Q562R1	ACTBL_HUMAN	ACTBL2	Cholesterol	-0.10653	0.301589	-0.589 : 0.176	0.894252
Q9Y2I7	FYV1_HUMAN	PIKFYVE	Cholesterol	-0.0805335	0.431711	-0.518 : 0.214	0.894252
P05090	APOD_HUMAN	APOD	Cholesterol	-0.0698386	0.494051	-0.836 : 0.393	0.894252
P02675	FIBB_HUMAN	FGB	Cholesterol	0.0881774	0.380518	-0.3 : 0.727	0.894252
A0A1W2PR19;A0A1W2PRG0;P53677	GSTT4_HUMAN	GSTT4	Cholesterol	0.0906201	0.374765	-0.33 : 0.855	0.894252
Q9UIW2	PLXA1_HUMAN	PLXNA1	Cholesterol	-0.079909	0.483638	-0.84 : 0.391	0.894252
P02679	FIBG_HUMAN	FGG	Cholesterol	0.0666977	0.521029	-0.324 : 0.607	0.894252
P08185	CBG_HUMAN	SERPINA6	Cholesterol	0.0633193	0.583084	-0.323 : 0.586	0.894252
P05546	HEP2_HUMAN	SERPIND1	Cholesterol	-0.0627559	0.543639	-0.625 : 0.323	0.894252
P01024;Q8WU03	CO3_HUMAN	C3	Cholesterol	0.0866685	0.401762	-0.303 : 0.764	0.894252
P01833	PIGR_HUMAN	PIGR	Cholesterol	-0.0549324	0.58771	-0.16 : 0.088	0.894252
P02749	APOH_HUMAN	APOH	Cholesterol	0.123839	0.232669	-0.272 : 1.097	0.894252
P00739	HPTR_HUMAN	HPR	Cholesterol	0.0524363	0.614798	-0.392 : 0.682	0.894252
P63104	1433Z_HUMAN	YWHAZ	Cholesterol	0.0798099	0.428196	-0.313 : 0.718	0.894252
A0A0B4J2D9;P0DP09	KVD13_HUMAN	IGKV1D-13	Cholesterol	-0.0542346	0.605775	-0.226 : 0.13	0.894252
A0A0U1RQE8	GLYLB_HUMAN	GLYATL1B	Cholesterol	0.0498088	0.641993	-0.253 : 0.411	0.90089
Q8NFJ8	BHE22_HUMAN	BHLHE22	Cholesterol	-0.0409375	0.711003	-0.523 : 0.352	0.90089
P00747;Q15195	PLMN_HUMAN	PLG	Cholesterol	0.0413328	0.699284	-0.424 : 0.64	0.90089
A0A0C4DH43	HV70D_HUMAN	IGHV2-70D	Cholesterol	-0.0380948	0.713205	-0.573 : 0.388	0.90089
P61129	ZC3H6_HUMAN	ZC3H6	Cholesterol	-0.0470971	0.665062	-0.366 : 0.233	0.90089
P05160	F13B_HUMAN	F13B	Cholesterol	0.0309991	0.751531	-0.393 : 0.53	0.924962
Q9BRJ7	TIRR_HUMAN	NUDT16L1	Cholesterol	0.0255806	0.800176	-0.374 : 0.482	0.928128
O95568	MET18_HUMAN	METTL18	Cholesterol	0.0223951	0.822202	-0.346 : 0.409	0.928128
P10721	KIT_HUMAN	KIT	Cholesterol	-0.026996	0.792194	-0.339 : 0.254	0.928128
P69891;P69892;P02100	HBG1_HUMAN	HBG1	Cholesterol	-0.0212085	0.831448	-0.531 : 0.417	0.928128
Q9HCM2	PLXA4_HUMAN	PLXNA4	Cholesterol	-0.0138111	0.890657	-0.597 : 0.499	0.950034
P00736	C1R_HUMAN	C1R	Cholesterol	-0.0150543	0.885222	-0.561 : 0.474	0.950034
P42336	PK3CA_HUMAN	PIK3CA	Cholesterol	-0.0101357	0.923519	-0.399 : 0.356	0.963672
P04278	SHBG_HUMAN	SHBG	Cholesterol	-0.00602751	0.955038	-0.308 : 0.288	0.975358
Q5K130	CLU1O_HUMAN	CLLU1-AS1	Cholesterol	-0.00160277	0.987736	-0.348 : 0.341	0.987736
P02655	APOC2_HUMAN	APOC2	LDL	0.382486	0.000194473	0.395 : 1.289	0.0093347
Q9BX84	TRPM6_HUMAN	TRPM6	LDL	-0.309205	0.00173333	-1.2 : -0.256	0.0415999
P02675	FIBB_HUMAN	FGB	LDL	0.23486	0.017788	0.093 : 1.091	0.19526
P02679	FIBG_HUMAN	FGG	LDL	0.238766	0.0203396	0.078 : 0.99	0.19526
P04180	LCAT_HUMAN	LCAT	LDL	0.261888	0.018083	0.066 : 1.183	0.19526
P02743	SAMP_HUMAN	APCS	LDL	0.199967	0.0605244	-0.025 : 1.111	0.363146
P02656	APOC3_HUMAN	APOC3	LDL	0.192684	0.0575418	-0.041 : 1.174	0.363146
Q9P1Z9	CC180_HUMAN	CCDC180	LDL	0.195681	0.0459345	0.025 : 1.186	0.363146
P01023	A2MG_HUMAN	A2M	LDL	-0.207681	0.0712213	-1.173 : 0.045	0.375353
P02749	APOH_HUMAN	APOH	LDL	0.190297	0.0781986	-0.092 : 1.361	0.375353
O95568	MET18_HUMAN	METTL18	LDL	0.166411	0.0905033	-0.063 : 0.676	0.393366
Q9HCM2	PLXA4_HUMAN	PLXNA4	LDL	0.15377	0.131122	-0.16 : 0.977	0.393366
Q562R1	ACTBL_HUMAN	ACTBL2	LDL	-0.172386	0.108669	-0.734 : 0.066	0.393366
P05160	F13B_HUMAN	F13B	LDL	0.14796	0.12396	-0.097 : 0.807	0.393366
A0A1W2PR19;A0A1W2PRG0;P53677	GSTT4_HUMAN	GSTT4	LDL	0.165146	0.116367	-0.14 : 1.102	0.393366
P01024;Q8WU03	CO3_HUMAN	C3	LDL	0.166766	0.110946	-0.098 : 0.987	0.393366
P63104	1433Z_HUMAN	YWHAZ	LDL	0.149353	0.146504	-0.151 : 0.915	0.41366
O15360	FANCA_HUMAN	FANCA	LDL	-0.145077	0.160234	-0.885 : 0.137	0.427291
P98196	AT11A_HUMAN	ATP11A	LDL	-0.137766	0.219866	-1.084 : 0.25	0.555451
P05452	TETN_HUMAN	CLEC3B	LDL	0.122397	0.251068	-0.165 : 0.632	0.557022
A0A0U1RQE8	GLYLB_HUMAN	GLYATL1B	LDL	0.114713	0.295454	-0.164 : 0.526	0.557022
P61011	SRP54_HUMAN	SRP54	LDL	-0.118896	0.282646	-0.567 : 0.176	0.557022
A0A0B4J1V0	HV315_HUMAN	IGHV3-15	LDL	-0.119142	0.281039	-0.708 : 0.196	0.557022
Q13367	AP3B2_HUMAN	AP3B2	LDL	0.113266	0.30172	-0.196 : 0.631	0.557022
Q9UIW2	PLXA1_HUMAN	PLXNA1	LDL	-0.126581	0.287388	-1 : 0.289	0.557022
P00736	C1R_HUMAN	C1R	LDL	0.110932	0.295914	-0.25 : 0.808	0.557022
Q9BRJ7	TIRR_HUMAN	NUDT16L1	LDL	0.10301	0.321423	-0.227 : 0.669	0.571418
P01782	HV309_HUMAN	IGHV3-9	LDL	-0.10442	0.334392	-0.189 : 0.066	0.573243
P08185	CBG_HUMAN	SERPINA6	LDL	-0.106697	0.371642	-0.691 : 0.258	0.615131
Q5K130	CLU1O_HUMAN	CLLU1-AS1	LDL	0.0900778	0.401406	-0.205 : 0.51	0.631601
P05090	APOD_HUMAN	APOD	LDL	-0.0878784	0.407909	-0.916 : 0.363	0.631601
O95251	KAT7_HUMAN	KAT7	LDL	-0.0705407	0.518582	-0.416 : 0.204	0.776698
P42336	PK3CA_HUMAN	PIK3CA	LDL	0.0682822	0.53398	-0.269 : 0.518	0.776698
Q15848	ADIPO_HUMAN	ADIPOQ	LDL	0.0474259	0.664845	-0.367 : 0.589	0.826662
P10721	KIT_HUMAN	KIT	LDL	0.0465152	0.65493	-0.238 : 0.371	0.826662
P00738;Q9NYP9	HPT_HUMAN	HP	LDL	-0.0458626	0.674713	-0.509 : 0.322	0.826662
Q8NFJ8	BHE22_HUMAN	BHLHE22	LDL	0.0505804	0.658051	-0.352 : 0.557	0.826662
A0A0C4DH43	HV70D_HUMAN	IGHV2-70D	LDL	0.0431767	0.688885	-0.398 : 0.604	0.826662
P00739	HPTR_HUMAN	HPR	LDL	-0.0514946	0.63556	-0.685 : 0.435	0.826662
A0A0B4J2D9;P0DP09	KVD13_HUMAN	IGKV1D-13	LDL	0.0546264	0.622564	-0.14 : 0.236	0.826662
P04278	SHBG_HUMAN	SHBG	LDL	0.0308133	0.779287	-0.265 : 0.351	0.870875
Q9Y2I7	FYV1_HUMAN	PIKFYVE	LDL	0.0297175	0.780159	-0.333 : 0.435	0.870875
P69891;P69892;P02100	HBG1_HUMAN	HBG1	LDL	0.0322858	0.751045	-0.409 : 0.559	0.870875
P05546	HEP2_HUMAN	SERPIND1	LDL	0.0249273	0.818707	-0.44 : 0.559	0.893135
Q5K651;O95352;Q05516;Q6ZNM6;Q8IV63;Q9HCL0	SAMD9_HUMAN	SAMD9	LDL	0.0223634	0.840427	-0.496 : 0.599	0.896455
P00747;Q15195	PLMN_HUMAN	PLG	LDL	0.0165824	0.881185	-0.508 : 0.6	0.899934
P01833	PIGR_HUMAN	PIGR	LDL	-0.0156537	0.875547	-0.133 : 0.111	0.899934
P61129	ZC3H6_HUMAN	ZC3H6	LDL	-0.0103753	0.92655	-0.325 : 0.295	0.92655
Q9HCM2	PLXA4_HUMAN	PLXNA4	HDL	-0.363003	1.90188e-05	-1.456 : -0.523	0.000737107
A0A0B4J1V0	HV315_HUMAN	IGHV3-15	HDL	-0.435539	3.07128e-05	-1.379 : -0.452	0.000737107
P00738;Q9NYP9	HPT_HUMAN	HP	HDL	-0.388283	0.000182688	-1.183 : -0.325	0.00219226
P08185	CBG_HUMAN	SERPINA6	HDL	0.402955	0.000169642	0.395 : 1.255	0.00219226
P02679	FIBG_HUMAN	FGG	HDL	-0.32001	0.000361925	-1.122 : -0.336	0.00347448
O95251	KAT7_HUMAN	KAT7	HDL	-0.370509	0.000519649	-0.867 : -0.202	0.00415719
P02743	SAMP_HUMAN	APCS	HDL	-0.338459	0.000703836	-1.483 : -0.336	0.0048263
Q9BRJ7	TIRR_HUMAN	NUDT16L1	HDL	-0.312821	0.000931213	-1.119 : -0.22	0.00558728
O95568	MET18_HUMAN	METTL18	HDL	-0.261903	0.00151255	-0.8 : -0.191	0.00615268
A0A0U1RQE8	GLYLB_HUMAN	GLYATL1B	HDL	-0.313697	0.00148566	-0.834 : -0.143	0.00615268
Q5K130	CLU1O_HUMAN	CLLU1-AS1	HDL	-0.316579	0.00140511	-0.906 : -0.145	0.00615268
Q9Y2I7	FYV1_HUMAN	PIKFYVE	HDL	-0.307961	0.00153817	-0.931 : -0.189	0.00615268
P02675	FIBB_HUMAN	FGB	HDL	-0.25623	0.00332441	-1.089 : -0.224	0.0122747
P05160	F13B_HUMAN	F13B	HDL	-0.232573	0.00381911	-0.942 : -0.184	0.0130941
P02656	APOC3_HUMAN	APOC3	HDL	-0.254214	0.00532749	-1.301 : -0.191	0.017048
Q15848	ADIPO_HUMAN	ADIPOQ	HDL	0.268822	0.00570282	0.155 : 1.038	0.0171084
P00736	C1R_HUMAN	C1R	HDL	-0.226348	0.0178342	-1.055 : -0.091	0.0503553
P05452	TETN_HUMAN	CLEC3B	HDL	-0.238022	0.019268	-0.867 : -0.021	0.0513815
P10721	KIT_HUMAN	KIT	HDL	-0.211008	0.0215541	-0.589 : -0.024	0.0544525
P02655	APOC2_HUMAN	APOC2	HDL	-0.227007	0.0256665	-0.943 : -0.042	0.0615997
P01024;Q8WU03	CO3_HUMAN	C3	HDL	-0.208235	0.0296826	-1.057 : -0.043	0.0678458
P61011	SRP54_HUMAN	SRP54	HDL	0.215548	0.0320493	0.026 : 0.697	0.0699257
Q8NFJ8	BHE22_HUMAN	BHLHE22	HDL	-0.229845	0.0338858	-0.927 : 0.005	0.0707183
A0A0B4J2D9;P0DP09	KVD13_HUMAN	IGKV1D-13	HDL	-0.23175	0.0393173	-0.4 : -0.01	0.0786345
P61129	ZC3H6_HUMAN	ZC3H6	HDL	-0.208705	0.0545844	-0.622 : 0.044	0.104802
A0A0C4DH43	HV70D_HUMAN	IGHV2-70D	HDL	-0.195592	0.0619381	-0.977 : 0.048	0.114347
P05090	APOD_HUMAN	APOD	HDL	0.187753	0.0673017	-0.04 : 1.213	0.119647
A0A1W2PR19;A0A1W2PRG0;P53677	GSTT4_HUMAN	GSTT4	HDL	-0.171901	0.0847163	-1.089 : 0.091	0.132046
Q9UIW2	PLXA1_HUMAN	PLXNA1	HDL	0.20274	0.0838637	-0.071 : 1.209	0.132046
P04180	LCAT_HUMAN	LCAT	HDL	-0.185184	0.0779902	-0.94 : 0.049	0.132046
P00739	HPTR_HUMAN	HPR	HDL	0.172646	0.0880309	-0.055 : 0.962	0.132046
P63104	1433Z_HUMAN	YWHAZ	HDL	-0.16349	0.0866149	-0.916 : 0.085	0.132046
P05546	HEP2_HUMAN	SERPIND1	HDL	-0.178649	0.10213	-0.948 : 0.098	0.148552
P01023	A2MG_HUMAN	A2M	HDL	0.176431	0.11913	-0.122 : 1.078	0.168183
Q562R1	ACTBL_HUMAN	ACTBL2	HDL	0.153322	0.158639	-0.113 : 0.704	0.217562
P04278	SHBG_HUMAN	SHBG	HDL	-0.134382	0.193099	-0.495 : 0.125	0.251776
P02749	APOH_HUMAN	APOH	HDL	-0.137799	0.194078	-1.163 : 0.249	0.251776
Q9BX84	TRPM6_HUMAN	TRPM6	HDL	0.104459	0.249602	-0.182 : 0.669	0.315286
P01782	HV309_HUMAN	IGHV3-9	HDL	-0.113138	0.267102	-0.187 : 0.054	0.328741
P00747;Q15195	PLMN_HUMAN	PLG	HDL	0.102985	0.334442	-0.272 : 0.8	0.40133
Q13367	AP3B2_HUMAN	AP3B2	HDL	-0.0932185	0.385284	-0.616 : 0.278	0.446149
P42336	PK3CA_HUMAN	PIK3CA	HDL	-0.0915724	0.390381	-0.551 : 0.217	0.446149
Q5K651;O95352;Q05516;Q6ZNM6;Q8IV63;Q9HCL0	SAMD9_HUMAN	SAMD9	HDL	-0.0777762	0.474866	-0.775 : 0.415	0.530083
P69891;P69892;P02100	HBG1_HUMAN	HBG1	HDL	-0.0501525	0.592831	-0.566 : 0.325	0.646724
P01833	PIGR_HUMAN	PIGR	HDL	-0.0278839	0.742838	-0.122 : 0.087	0.792361
P98196	AT11A_HUMAN	ATP11A	HDL	-0.0257378	0.813095	-0.72 : 0.563	0.848447
Q9P1Z9	CC180_HUMAN	CCDC180	HDL	-0.0117491	0.898864	-0.593 : 0.506	0.917989
O15360	FANCA_HUMAN	FANCA	HDL	0.0085974	0.93021	-0.473 : 0.508	0.93021
P02655	APOC2_HUMAN	APOC2	Triglycerides	0.467059	3.30114e-06	0.572 : 1.482	0.000158455
P04180	LCAT_HUMAN	LCAT	Triglycerides	0.388204	0.000155036	0.448 : 1.428	0.00372087
P02656	APOC3_HUMAN	APOC3	Triglycerides	0.341317	0.000406995	0.461 : 1.582	0.00651192
P02743	SAMP_HUMAN	APCS	Triglycerides	0.336742	0.000952079	0.369 : 1.467	0.0110328
A0A1W2PR19;A0A1W2PRG0;P53677	GSTT4_HUMAN	GSTT4	Triglycerides	0.321225	0.00114925	0.381 : 1.519	0.0110328
A0A0U1RQE8	GLYLB_HUMAN	GLYATL1B	Triglycerides	0.315038	0.0029577	0.172 : 0.839	0.0236616
P05452	TETN_HUMAN	CLEC3B	Triglycerides	0.289429	0.00445078	0.176 : 0.938	0.0237375
P01024;Q8WU03	CO3_HUMAN	C3	Triglycerides	0.29136	0.00417627	0.256 : 1.307	0.0237375
P63104	1433Z_HUMAN	YWHAZ	Triglycerides	0.291586	0.0038639	0.226 : 1.284	0.0237375
Q9BRJ7	TIRR_HUMAN	NUDT16L1	Triglycerides	0.273496	0.00600826	0.178 : 1.024	0.0249275
O95568	MET18_HUMAN	METTL18	Triglycerides	0.274921	0.00623189	0.127 : 0.894	0.0249275
Q5K651;O95352;Q05516;Q6ZNM6;Q8IV63;Q9HCL0	SAMD9_HUMAN	SAMD9	Triglycerides	0.287712	0.00614449	0.211 : 1.24	0.0249275
P04278	SHBG_HUMAN	SHBG	Triglycerides	0.262158	0.0152813	0.066 : 0.688	0.046553
Q13367	AP3B2_HUMAN	AP3B2	Triglycerides	0.253176	0.0164875	0.091 : 0.89	0.046553
P02675	FIBB_HUMAN	FGB	Triglycerides	0.255163	0.0128356	0.095 : 1.177	0.046553
A0A0C4DH43	HV70D_HUMAN	IGHV2-70D	Triglycerides	0.245996	0.0150116	0.129 : 1.065	0.046553
P02749	APOH_HUMAN	APOH	Triglycerides	0.251289	0.0156834	0.151 : 1.535	0.046553
Q5K130	CLU1O_HUMAN	CLLU1-AS1	Triglycerides	0.225126	0.0321707	0.033 : 0.737	0.0816175
Q9Y2I7	FYV1_HUMAN	PIKFYVE	Triglycerides	0.223903	0.0323069	0.031 : 0.792	0.0816175
P05546	HEP2_HUMAN	SERPIND1	Triglycerides	0.213062	0.0385288	0.035 : 0.986	0.0924691
P10721	KIT_HUMAN	KIT	Triglycerides	0.205196	0.0488116	0.002 : 0.61	0.111569
Q9HCM2	PLXA4_HUMAN	PLXNA4	Triglycerides	0.186251	0.0710268	-0.063 : 1.068	0.14823
P00738;Q9NYP9	HPT_HUMAN	HP	Triglycerides	0.194355	0.068912	-0.03 : 0.789	0.14823
Q9BX84	TRPM6_HUMAN	TRPM6	Triglycerides	-0.185331	0.0788925	-0.934 : 0.068	0.151474
P08185	CBG_HUMAN	SERPINA6	Triglycerides	0.20486	0.0772708	-0.035 : 0.878	0.151474
O95251	KAT7_HUMAN	KAT7	Triglycerides	0.185056	0.0831668	-0.033 : 0.571	0.153539
P05160	F13B_HUMAN	F13B	Triglycerides	0.172457	0.0865441	-0.076 : 0.889	0.153856
P61129	ZC3H6_HUMAN	ZC3H6	Triglycerides	0.184339	0.0911102	-0.035 : 0.564	0.156189
P02679	FIBG_HUMAN	FGG	Triglycerides	0.170367	0.111095	-0.114 : 0.862	0.183882
Q8NFJ8	BHE22_HUMAN	BHLHE22	Triglycerides	0.173331	0.123442	-0.095 : 0.806	0.197507
P61011	SRP54_HUMAN	SRP54	Triglycerides	-0.161768	0.144986	-0.64 : 0.101	0.220602
P69891;P69892;P02100	HBG1_HUMAN	HBG1	Triglycerides	0.14662	0.149458	-0.123 : 0.839	0.220602
P42336	PK3CA_HUMAN	PIK3CA	Triglycerides	0.154474	0.151664	-0.106 : 0.674	0.220602
Q15848	ADIPO_HUMAN	ADIPOQ	Triglycerides	-0.149175	0.177916	-0.823 : 0.164	0.251175
P00736	C1R_HUMAN	C1R	Triglycerides	0.134176	0.208419	-0.185 : 0.869	0.285831
P01023	A2MG_HUMAN	A2M	Triglycerides	-0.112213	0.326479	-0.909 : 0.305	0.435305
P01782	HV309_HUMAN	IGHV3-9	Triglycerides	-0.101246	0.342908	-0.186 : 0.062	0.444854
A0A0B4J1V0	HV315_HUMAN	IGHV3-15	Triglycerides	0.0933221	0.398159	-0.264 : 0.653	0.502938
Q562R1	ACTBL_HUMAN	ACTBL2	Triglycerides	0.0844745	0.420134	-0.223 : 0.554	0.517088
P00739	HPTR_HUMAN	HPR	Triglycerides	-0.0789713	0.463972	-0.745 : 0.345	0.556767
P98196	AT11A_HUMAN	ATP11A	Triglycerides	-0.0655956	0.555456	-0.857 : 0.467	0.65029
O15360	FANCA_HUMAN	FANCA	Triglycerides	-0.0559018	0.593045	-0.66 : 0.379	0.677765
P00747;Q15195	PLMN_HUMAN	PLG	Triglycerides	0.0493533	0.651889	-0.415 : 0.672	0.72769
P05090	APOD_HUMAN	APOD	Triglycerides	-0.0290306	0.781947	-0.722 : 0.544	0.851919
Q9UIW2	PLXA1_HUMAN	PLXNA1	Triglycerides	-0.0295101	0.800138	-0.711 : 0.547	0.851919
P01833	PIGR_HUMAN	PIGR	Triglycerides	0.0245953	0.816422	-0.114 : 0.144	0.851919
Q9P1Z9	CC180_HUMAN	CCDC180	Triglycerides	0.0113463	0.911704	-0.566 : 0.632	0.931102
A0A0B4J2D9;P0DP09	KVD13_HUMAN	IGKV1D-13	Triglycerides	-0.00424407	0.968337	-0.185 : 0.177	0.968337
A0A0U1RQE8	GLYLB_HUMAN	GLYATL1B	Hs-CRP	0.435072	3.81964e-05	0.377 : 1.038	0.00132459
A0A0B4J2D9;P0DP09	KVD13_HUMAN	IGKV1D-13	Hs-CRP	0.436705	5.51912e-05	0.204 : 0.572	0.00132459
A0A0B4J1V0	HV315_HUMAN	IGHV3-15	Hs-CRP	0.422752	0.000155435	0.446 : 1.357	0.00186522
P00738;Q9NYP9	HPT_HUMAN	HP	Hs-CRP	0.409294	0.000154436	0.4 : 1.217	0.00186522
Q9Y2I7	FYV1_HUMAN	PIKFYVE	Hs-CRP	0.378309	0.000286769	0.333 : 1.08	0.00229415
P61129	ZC3H6_HUMAN	ZC3H6	Hs-CRP	0.403097	0.000273242	0.274 : 0.892	0.00229415
P05452	TETN_HUMAN	CLEC3B	Hs-CRP	0.350358	0.0012518	0.277 : 1.085	0.00690789
Q9HCM2	PLXA4_HUMAN	PLXNA4	Hs-CRP	0.322851	0.00129523	0.361 : 1.437	0.00690789
Q5K130	CLU1O_HUMAN	CLLU1-AS1	Hs-CRP	0.352193	0.0012085	0.249 : 0.971	0.00690789
P04278	SHBG_HUMAN	SHBG	Hs-CRP	0.352418	0.00147014	0.203 : 0.823	0.00705668
O95251	KAT7_HUMAN	KAT7	Hs-CRP	0.351605	0.00220154	0.193 : 0.837	0.00960672
Q15848	ADIPO_HUMAN	ADIPOQ	Hs-CRP	-0.339865	0.00280726	-1.265 : -0.264	0.011229
P10721	KIT_HUMAN	KIT	Hs-CRP	0.303976	0.00309983	0.162 : 0.762	0.0114455
O95568	MET18_HUMAN	METTL18	Hs-CRP	0.278304	0.00370138	0.177 : 0.882	0.0126904
P02743	SAMP_HUMAN	APCS	Hs-CRP	0.27959	0.0127847	0.176 : 1.358	0.0409109
Q9BRJ7	TIRR_HUMAN	NUDT16L1	Hs-CRP	0.255913	0.0168605	0.105 : 1.019	0.0476062
P02675	FIBB_HUMAN	FGB	Hs-CRP	0.243492	0.0160313	0.126 : 1.126	0.0476062
Q13367	AP3B2_HUMAN	AP3B2	Hs-CRP	0.274248	0.0179419	0.102 : 0.968	0.0478451
Q8NFJ8	BHE22_HUMAN	BHLHE22	Hs-CRP	0.283836	0.0233996	0.09 : 1.085	0.0591149
P02656	APOC3_HUMAN	APOC3	Hs-CRP	0.233349	0.0258947	0.099 : 1.314	0.0591879
P02679	FIBG_HUMAN	FGG	Hs-CRP	0.236472	0.0252967	0.076 : 1.001	0.0591879
Q5K651;O95352;Q05516;Q6ZNM6;Q8IV63;Q9HCL0	SAMD9_HUMAN	SAMD9	Hs-CRP	0.252346	0.0342659	0.061 : 1.219	0.0747619
P63104	1433Z_HUMAN	YWHAZ	Hs-CRP	0.208898	0.0516179	0.009 : 1.091	0.107724
A0A1W2PR19;A0A1W2PRG0;P53677	GSTT4_HUMAN	GSTT4	Hs-CRP	0.213048	0.057446	-0.007 : 1.273	0.114892
P05160	F13B_HUMAN	F13B	Hs-CRP	0.171256	0.0683214	-0.047 : 0.854	0.126132
P02655	APOC2_HUMAN	APOC2	Hs-CRP	-0.209585	0.068318	-0.953 : 0.029	0.126132
P42336	PK3CA_HUMAN	PIK3CA	Hs-CRP	0.191973	0.105025	-0.064 : 0.781	0.186711
P61011	SRP54_HUMAN	SRP54	Hs-CRP	-0.18725	0.111981	-0.714 : 0.103	0.191968
P00739	HPTR_HUMAN	HPR	Hs-CRP	-0.17619	0.143557	-1.083 : 0.196	0.237612
Q9P1Z9	CC180_HUMAN	CCDC180	Hs-CRP	-0.149477	0.168156	-1.101 : 0.223	0.26905
O15360	FANCA_HUMAN	FANCA	Hs-CRP	-0.14011	0.218995	-0.949 : 0.257	0.339089
P01024;Q8WU03	CO3_HUMAN	C3	Hs-CRP	0.129361	0.242848	-0.224 : 0.924	0.364272
P05546	HEP2_HUMAN	SERPIND1	Hs-CRP	0.1271	0.298465	-0.259 : 0.869	0.434131
Q562R1	ACTBL_HUMAN	ACTBL2	Hs-CRP	0.125376	0.32563	-0.233 : 0.726	0.459712
P05090	APOD_HUMAN	APOD	Hs-CRP	-0.110033	0.348489	-1.079 : 0.412	0.477928
P01833	PIGR_HUMAN	PIGR	Hs-CRP	0.0872807	0.366916	-0.063 : 0.174	0.489222
P01023	A2MG_HUMAN	A2M	Hs-CRP	-0.111537	0.390924	-1.055 : 0.475	0.507145
P08185	CBG_HUMAN	SERPINA6	Hs-CRP	-0.109242	0.403904	-0.743 : 0.292	0.510194
P01782	HV309_HUMAN	IGHV3-9	Hs-CRP	0.0744281	0.514983	-0.088 : 0.181	0.633825
P69891;P69892;P02100	HBG1_HUMAN	HBG1	Hs-CRP	0.064977	0.539454	-0.34 : 0.663	0.647344
P00747;Q15195	PLMN_HUMAN	PLG	Hs-CRP	0.0652291	0.602439	-0.482 : 0.845	0.705294
Q9BX84	TRPM6_HUMAN	TRPM6	Hs-CRP	-0.050786	0.632782	-0.636 : 0.456	0.72318
P04180	LCAT_HUMAN	LCAT	Hs-CRP	0.0435861	0.7187	-0.46 : 0.669	0.80227
Q9UIW2	PLXA1_HUMAN	PLXNA1	Hs-CRP	-0.0381881	0.773008	-0.86 : 0.665	0.824541
A0A0C4DH43	HV70D_HUMAN	IGHV2-70D	Hs-CRP	-0.0360011	0.766972	-0.653 : 0.477	0.824541
P98196	AT11A_HUMAN	ATP11A	Hs-CRP	-0.0284214	0.818313	-0.876 : 0.739	0.853892
P00736	C1R_HUMAN	C1R	Hs-CRP	0.0207045	0.858797	-0.52 : 0.631	0.877069
P02749	APOH_HUMAN	APOH	Hs-CRP	0.0100757	0.933257	-0.753 : 0.836	0.933257
O95568	MET18_HUMAN	METTL18	HOMA Index	0.497698	2.73171e-07	0.559 : 1.303	1.31122e-05
A0A0U1RQE8	GLYLB_HUMAN	GLYATL1B	HOMA Index	0.489066	1.54073e-05	0.424 : 1.144	0.000369775
P02743	SAMP_HUMAN	APCS	HOMA Index	0.437383	7.0116e-05	0.572 : 1.804	0.000383396
P02656	APOC3_HUMAN	APOC3	HOMA Index	0.427125	6.43505e-05	0.58 : 1.938	0.000383396
A0A0B4J1V0	HV315_HUMAN	IGHV3-15	HOMA Index	0.494943	3.41258e-05	0.546 : 1.549	0.000383396
P05160	F13B_HUMAN	F13B	HOMA Index	0.413423	3.55547e-05	0.509 : 1.47	0.000383396
P02675	FIBB_HUMAN	FGB	HOMA Index	0.421184	5.72705e-05	0.534 : 1.598	0.000383396
P00736	C1R_HUMAN	C1R	HOMA Index	0.45607	5.54378e-05	0.551 : 1.755	0.000383396
P01024;Q8WU03	CO3_HUMAN	C3	HOMA Index	0.459028	7.18868e-05	0.514 : 1.899	0.000383396
Q5K651;O95352;Q05516;Q6ZNM6;Q8IV63;Q9HCL0	SAMD9_HUMAN	SAMD9	HOMA Index	0.425457	0.000104593	0.531 : 1.616	0.000502047
P00738;Q9NYP9	HPT_HUMAN	HP	HOMA Index	0.445504	0.00012506	0.415 : 1.328	0.000545716
P02679	FIBG_HUMAN	FGG	HOMA Index	0.415483	0.000146015	0.433 : 1.424	0.000584059
P10721	KIT_HUMAN	KIT	HOMA Index	0.411106	0.000165913	0.278 : 0.941	0.0006126
A0A1W2PR19;A0A1W2PRG0;P53677	GSTT4_HUMAN	GSTT4	HOMA Index	0.399884	0.000242675	0.508 : 1.842	0.00083203
P63104	1433Z_HUMAN	YWHAZ	HOMA Index	0.374287	0.000410712	0.417 : 1.523	0.00131428
Q9BRJ7	TIRR_HUMAN	NUDT16L1	HOMA Index	0.380868	0.000561901	0.331 : 1.326	0.0016857
P05452	TETN_HUMAN	CLEC3B	HOMA Index	0.387619	0.000645976	0.301 : 1.183	0.00182393
A0A0C4DH43	HV70D_HUMAN	IGHV2-70D	HOMA Index	0.371459	0.000772905	0.366 : 1.424	0.00206108
Q9Y2I7	FYV1_HUMAN	PIKFYVE	HOMA Index	0.379162	0.000874711	0.271 : 1.12	0.0022098
Q9HCM2	PLXA4_HUMAN	PLXNA4	HOMA Index	0.350415	0.00112835	0.375 : 1.539	0.00270804
Q5K130	CLU1O_HUMAN	CLLU1-AS1	HOMA Index	0.371898	0.00129925	0.23 : 1.036	0.00292605
P61129	ZC3H6_HUMAN	ZC3H6	HOMA Index	0.388848	0.0013411	0.217 : 0.894	0.00292605
Q15848	ADIPO_HUMAN	ADIPOQ	HOMA Index	-0.380316	0.00213493	-1.455 : -0.194	0.00445551
P69891;P69892;P02100	HBG1_HUMAN	HBG1	HOMA Index	0.320434	0.00247027	0.284 : 1.286	0.00479441
P04180	LCAT_HUMAN	LCAT	HOMA Index	0.350282	0.00249709	0.271 : 1.41	0.00479441
A0A0B4J2D9;P0DP09	KVD13_HUMAN	IGKV1D-13	HOMA Index	0.342792	0.00343792	0.107 : 0.502	0.00634693
P04278	SHBG_HUMAN	SHBG	HOMA Index	0.336248	0.00433134	0.127 : 0.833	0.00770016
Q8NFJ8	BHE22_HUMAN	BHLHE22	HOMA Index	0.349882	0.00532424	0.189 : 1.239	0.00912726
Q13367	AP3B2_HUMAN	AP3B2	HOMA Index	0.317364	0.0065688	0.164 : 1.061	0.0108725
P02655	APOC2_HUMAN	APOC2	HOMA Index	0.28804	0.0138185	0.102 : 1.152	0.0221096
P05546	HEP2_HUMAN	SERPIND1	HOMA Index	0.240941	0.0359914	0.036 : 1.116	0.0557286
P01833	PIGR_HUMAN	PIGR	HOMA Index	0.213751	0.0428038	0.003 : 0.262	0.0642057
O95251	KAT7_HUMAN	KAT7	HOMA Index	0.222214	0.069336	-0.032 : 0.674	0.100852
P02749	APOH_HUMAN	APOH	HOMA Index	0.205911	0.071905	-0.063 : 1.442	0.101513
P00747;Q15195	PLMN_HUMAN	PLG	HOMA Index	0.168191	0.156418	-0.152 : 1.039	0.214517
P42336	PK3CA_HUMAN	PIK3CA	HOMA Index	0.141919	0.236028	-0.17 : 0.691	0.314704
Q562R1	ACTBL_HUMAN	ACTBL2	HOMA Index	0.110077	0.343832	-0.216 : 0.646	0.446053
P61011	SRP54_HUMAN	SRP54	HOMA Index	-0.110269	0.367679	-0.594 : 0.234	0.464436
P98196	AT11A_HUMAN	ATP11A	HOMA Index	0.0936326	0.430671	-0.417 : 1.011	0.530057
O15360	FANCA_HUMAN	FANCA	HOMA Index	-0.0548753	0.628197	-0.723 : 0.469	0.73545
P00739	HPTR_HUMAN	HPR	HOMA Index	0.0573932	0.620535	-0.436 : 0.754	0.73545
P01023	A2MG_HUMAN	A2M	HOMA Index	-0.0371197	0.770284	-0.791 : 0.608	0.821637
P08185	CBG_HUMAN	SERPINA6	HOMA Index	-0.0465974	0.72215	-0.61 : 0.423	0.821637
Q9P1Z9	CC180_HUMAN	CCDC180	HOMA Index	-0.034143	0.757483	-0.749 : 0.556	0.821637
P01782	HV309_HUMAN	IGHV3-9	HOMA Index	0.037501	0.747402	-0.117 : 0.158	0.821637
Q9BX84	TRPM6_HUMAN	TRPM6	HOMA Index	0.00945079	0.932957	-0.505 : 0.592	0.952807
Q9UIW2	PLXA1_HUMAN	PLXNA1	HOMA Index	0.0116318	0.929064	-0.673 : 0.748	0.952807
P05090	APOD_HUMAN	APOD	HOMA Index	0.000418912	0.997108	-0.699 : 0.717	0.997108
O95568	MET18_HUMAN	METTL18	Matsuda Index	-0.497191	3.46384e-07	-1.305 : -0.556	1.02569e-05
P02743	SAMP_HUMAN	APCS	Matsuda Index	-0.512296	4.27369e-07	-1.98 : -0.81	1.02569e-05
P63104	1433Z_HUMAN	YWHAZ	Matsuda Index	-0.470625	1.13734e-06	-1.731 : -0.719	1.81974e-05
P02675	FIBB_HUMAN	FGB	Matsuda Index	-0.488578	1.95391e-06	-1.783 : -0.672	2.34469e-05
P02656	APOC3_HUMAN	APOC3	Matsuda Index	-0.454781	6.76141e-06	-1.977 : -0.724	6.49095e-05
Q5K651;O95352;Q05516;Q6ZNM6;Q8IV63;Q9HCL0	SAMD9_HUMAN	SAMD9	Matsuda Index	-0.426081	1.8094e-05	-1.566 : -0.596	0.000144752
P04180	LCAT_HUMAN	LCAT	Matsuda Index	-0.465112	3.31747e-05	-1.749 : -0.492	0.000227484
A0A1W2PR19;A0A1W2PRG0;P53677	GSTT4_HUMAN	GSTT4	Matsuda Index	-0.410848	4.3636e-05	-1.809 : -0.617	0.000261816
P02679	FIBG_HUMAN	FGG	Matsuda Index	-0.439904	6.12947e-05	-1.514 : -0.429	0.000326905
P01024;Q8WU03	CO3_HUMAN	C3	Matsuda Index	-0.392307	0.000273005	-1.617 : -0.477	0.00131042
A0A0U1RQE8	GLYLB_HUMAN	GLYATL1B	Matsuda Index	-0.400308	0.000303309	-0.989 : -0.3	0.00132353
P69891;P69892;P02100	HBG1_HUMAN	HBG1	Matsuda Index	-0.341311	0.000781563	-1.317 : -0.357	0.00288577
P61129	ZC3H6_HUMAN	ZC3H6	Matsuda Index	-0.378684	0.000768637	-0.856 : -0.234	0.00288577
A0A0C4DH43	HV70D_HUMAN	IGHV2-70D	Matsuda Index	-0.335687	0.00100985	-1.282 : -0.339	0.00346233
P05452	TETN_HUMAN	CLEC3B	Matsuda Index	-0.344505	0.00155908	-1.077 : -0.245	0.00498905
P02655	APOC2_HUMAN	APOC2	Matsuda Index	-0.346407	0.00193867	-1.27 : -0.243	0.00581602
P00736	C1R_HUMAN	C1R	Matsuda Index	-0.33751	0.00282505	-1.44 : -0.267	0.0079766
P05160	F13B_HUMAN	F13B	Matsuda Index	-0.290905	0.00586385	-1.201 : -0.179	0.0156369
Q13367	AP3B2_HUMAN	AP3B2	Matsuda Index	-0.299391	0.00677181	-0.998 : -0.16	0.0171077
P02749	APOH_HUMAN	APOH	Matsuda Index	-0.289082	0.00726575	-1.7 : -0.237	0.0174378
Q9HCM2	PLXA4_HUMAN	PLXNA4	Matsuda Index	-0.284201	0.00897308	-1.38 : -0.153	0.0195776
Q562R1	ACTBL_HUMAN	ACTBL2	Matsuda Index	-0.270667	0.00871832	-0.913 : -0.14	0.0195776
Q5K130	CLU1O_HUMAN	CLLU1-AS1	Matsuda Index	-0.287383	0.00970504	-0.863 : -0.121	0.020254
A0A0B4J1V0	HV315_HUMAN	IGHV3-15	Matsuda Index	-0.30661	0.0103595	-1.141 : -0.156	0.0207191
Q9BRJ7	TIRR_HUMAN	NUDT16L1	Matsuda Index	-0.273863	0.0113061	-1.067 : -0.128	0.0217076
Q9Y2I7	FYV1_HUMAN	PIKFYVE	Matsuda Index	-0.27652	0.0128536	-0.91 : -0.108	0.0237297
P05546	HEP2_HUMAN	SERPIND1	Matsuda Index	-0.258118	0.0134698	-1.099 : -0.14	0.0239462
Q8NFJ8	BHE22_HUMAN	BHLHE22	Matsuda Index	-0.28863	0.0156443	-1.071 : -0.116	0.026448
P00747;Q15195	PLMN_HUMAN	PLG	Matsuda Index	-0.265956	0.015979	-1.244 : -0.144	0.026448
P10721	KIT_HUMAN	KIT	Matsuda Index	-0.265242	0.0166153	-0.721 : -0.068	0.0265844
P04278	SHBG_HUMAN	SHBG	Matsuda Index	-0.246266	0.0300941	-0.676 : -0.032	0.0465974
P00738;Q9NYP9	HPT_HUMAN	HP	Matsuda Index	-0.237818	0.039395	-0.905 : -0.025	0.0590925
P42336	PK3CA_HUMAN	PIK3CA	Matsuda Index	-0.226961	0.0432969	-0.822 : -0.016	0.0629772
A0A0B4J2D9;P0DP09	KVD13_HUMAN	IGKV1D-13	Matsuda Index	-0.187022	0.110472	-0.363 : 0.032	0.155961
P08185	CBG_HUMAN	SERPINA6	Matsuda Index	-0.150061	0.224291	-0.798 : 0.174	0.307599
P01833	PIGR_HUMAN	PIGR	Matsuda Index	-0.125853	0.247591	-0.211 : 0.055	0.330121
P61011	SRP54_HUMAN	SRP54	Matsuda Index	0.128034	0.27574	-0.175 : 0.601	0.349324
P05090	APOD_HUMAN	APOD	Matsuda Index	-0.11728	0.276548	-1.026 : 0.26	0.349324
O15360	FANCA_HUMAN	FANCA	Matsuda Index	0.114674	0.292159	-0.259 : 0.836	0.35958
O95251	KAT7_HUMAN	KAT7	Matsuda Index	-0.118392	0.310929	-0.503 : 0.162	0.368848
P98196	AT11A_HUMAN	ATP11A	Matsuda Index	-0.111517	0.322742	-1.016 : 0.297	0.368848
P01782	HV309_HUMAN	IGHV3-9	Matsuda Index	-0.111317	0.316079	-0.196 : 0.061	0.368848
P00739	HPTR_HUMAN	HPR	Matsuda Index	-0.0935526	0.396243	-0.808 : 0.285	0.442318
Q9P1Z9	CC180_HUMAN	CCDC180	Matsuda Index	-0.0789967	0.460018	-0.871 : 0.38	0.501838
Q9BX84	TRPM6_HUMAN	TRPM6	Matsuda Index	0.0723484	0.516768	-0.412 : 0.717	0.55122
Q15848	ADIPO_HUMAN	ADIPOQ	Matsuda Index	0.0694569	0.572671	-0.405 : 0.697	0.59757
Q9UIW2	PLXA1_HUMAN	PLXNA1	Matsuda Index	-0.055536	0.651625	-0.825 : 0.504	0.66549
P01023	A2MG_HUMAN	A2M	Matsuda Index	0.0357762	0.766733	-0.557 : 0.738	0.766733

## Sheet: Supp Table 4 gly-clin
Supplementary Table 4. Associations (using linear mixed modelling) between glycopeptide expression and clinical measurements in the BMI-discordant twin pairs (n=48 pairs/96 individuals). ß values are standardized regression coefficients and represent the SD change in clinical phenotypes in relation to one SD change in glycopeptide expression (predictor variable). A positive ß value indicates a po…
Glycopeptide ID	Protein ID	Unitprot protein name	N site	Glycan composition (WO Formylation)	Proposed glycan structure	Main protein function	Clinical Measure	ß	P value	FDR p value	95% CI		N (individuals)
131	P00738;Q9NYP9	HPT_HUMAN	241	S1H5N4F2	Complex	Iron Metabolism	BMI	0.6012	1.60682e-07	5.30251e-06	0.434 : 0.952		BMI	96
2787	P01859	IGHG2_HUMAN	176	S1H11N11	Complex	Inflammation	BMI	0.509343	4.66339e-06	7.6946e-05	0.289 : 0.708		Fat Percentage	96
29	P00738;Q9NYP9	HPT_HUMAN	241	S1H5N4F2	Complex	Iron Metabolism	BMI	0.474356	3.2454e-05	0.000356994	0.229 : 0.638		Subcutaneous Fat	66
627	P00739	HPTR_HUMAN	149.153	S2H5N4	Complex	Iron Metabolism	BMI	0.564733	5.52548e-05	0.000369158	0.369 : 1.076		Intra-Abdominal Fat	66
195	P02787;Q86TE4	TRFE_HUMAN	432	S1H6N5	Complex	Iron Metabolism	BMI	0.441889	5.59331e-05	0.000369158	0.31 : 0.883		Liver Fat	66
1486	P02787;Q86TE4	TRFE_HUMAN	432	S1H6N5	Complex	Iron Metabolism	BMI	0.53083	8.94219e-05	0.00049182	0.417 : 1.247		Cell Volume	76
529	P00738;Q9NYP9	HPT_HUMAN	241	S1H5N4F2	Complex	Iron Metabolism	BMI	0.390098	0.000467263	0.00192746	0.158 : 0.596		Cholesterol	96
1306	P02763;O60343;P23610;Q0P651;Q969S2	A1AG1_HUMAN	93	S2H7N6	Complex	Others	BMI	0.409279	0.000422686	0.00192746	0.235 : 0.807		LDL	96
2445	P00450;Q8N957;Q9NPJ4	CERU_HUMAN	138	S2H5N4F1	Complex	Iron Metabolism	BMI	0.432026	0.000760856	0.00278981	0.21 : 0.809		HDL	96
199	P00738;Q9NYP9	HPT_HUMAN	241	S1H5N4F2	Complex	Iron Metabolism	BMI	0.325061	0.0025135	0.00778095	0.128 : 0.642		Triglycerides	96
1000	P0C0L4	CO4A_HUMAN	1328	S2H5N4	Complex	Inflammation	BMI	0.390322	0.00259365	0.00778095	0.196 : 0.881		Hs-CRP	91
457	P00738;Q9NYP9	HPT_HUMAN	241	S1H5N4F2	Complex	Iron Metabolism	BMI	0.346061	0.00442151	0.0107288	0.111 : 0.667		HOMA Index	90
1451	P00450;Q8N957;Q9NPJ4	CERU_HUMAN	138	S2H5N4F1	Complex	Iron Metabolism	BMI	0.364404	0.00429966	0.0107288	0.152 : 0.907		Matsuda Index	90
745	P00738;Q9NYP9	HPT_HUMAN	241	S1H5N4F2	Complex	Iron Metabolism	BMI	0.329216	0.00455161	0.0107288	0.096 : 0.564
3182	P02763;O60343;P23610;Q0P651;Q969S2	A1AG1_HUMAN	93	S2H7N6	Complex	Others	BMI	0.26848	0.00521815	0.0114799	0.097 : 0.529
1521	P02787;Q86TE4	TRFE_HUMAN	432	S1H6N5	Complex	Iron Metabolism	BMI	0.297072	0.00722149	0.0148943	0.105 : 0.757
350	P02790	HEMO_HUMAN	187	S2H4N9F2	Complex	Iron Metabolism	BMI	0.351354	0.00810268	0.0157287	0.149 : 0.937
1716	P01857	IGHG1_HUMAN	180	H3N10F1	Complex	Inflammation	BMI	0.266873	0.0116287	0.0213193	0.095 : 0.757
1314	P00738;Q9NYP9	HPT_HUMAN	241	S1H5N4F2	Complex	Iron Metabolism	BMI	0.234035	0.0293343	0.050949	0.005 : 0.38
809	P02790	HEMO_HUMAN	187	S2H4N9F2	Complex	Iron Metabolism	BMI	0.193895	0.0711971	0.117475	-0.022 : 0.44
3777	P01859	IGHG2_HUMAN	176	S1H11N11	Complex	Inflammation	BMI	-0.194411	0.0788341	0.123882	-0.422 : 0.025
1337	P01024;Q8WU03	CO3_HUMAN	85	H6N2	High Mannose	Inflammation	BMI	0.299809	0.0829821	0.124473	-0.026 : 0.469
3162	Q8TF74	WIPF2_HUMAN	163	H6N11	Complex	Others	BMI	0.198456	0.0970868	0.139298	-0.026 : 0.295
1081	Q99572	P2RX7_HUMAN	284	H6N4F1	Hybrid	Others	BMI	0.198589	0.104212	0.143291	-0.044 : 0.394
5969	A6NGG8	CB071_HUMAN	661	S2H5N4F2	Complex	Others	BMI	0.167328	0.115122	0.151961	-0.129 : 0.79
4278	P01859	IGHG2_HUMAN	176	S1H11N11	Complex	Inflammation	BMI	-0.141456	0.178074	0.226016	-0.777 : 0.166
3186	P00450;Q8N957;Q9NPJ4	CERU_HUMAN	138	S2H5N4F1	Complex	Iron Metabolism	BMI	0.134821	0.240993	0.294547	-0.057 : 0.205
4828	P00739	HPTR_HUMAN	149.153	S2H5N4	Complex	Iron Metabolism	BMI	0.118704	0.331394	0.390572	-0.114 : 0.303
3892	P00450;Q8N957;Q9NPJ4	CERU_HUMAN	138	S2H5N4F1	Complex	Iron Metabolism	BMI	0.0866727	0.456832	0.519843	-0.086 : 0.185
1751	P01859	IGHG2_HUMAN	176	S1H11N11	Complex	Inflammation	BMI	0.0788811	0.536775	0.590452	-0.317 : 0.571
183	Q9GZX6	IL22_HUMAN	68	S1H4N3F1	Hybrid	Inflammation	BMI	0.0768019	0.586695	0.624546	-0.208 : 0.355
5702	P01876	IGHA1_HUMAN	340	S2H5N5F1	Complex	Inflammation	BMI	-0.0158826	0.908786	0.92075	-0.248 : 0.205
3351	P01859	IGHG2_HUMAN	176	S1H11N11	Complex	Inflammation	BMI	0.00958713	0.92075	0.92075	-0.25 : 0.254
2445	P00450;Q8N957;Q9NPJ4	CERU_HUMAN	138	S2H5N4F1	Complex	Iron Metabolism	Fat Percentage	0.559463	1.29824e-07	4.28419e-06	0.412 : 0.912
627	P00739	HPTR_HUMAN	149.153	S2H5N4	Complex	Iron Metabolism	Fat Percentage	0.509582	3.11388e-05	0.00051379	0.339 : 0.964
1486	P02787;Q86TE4	TRFE_HUMAN	432	S1H6N5	Complex	Iron Metabolism	Fat Percentage	0.479949	7.2498e-05	0.000646529	0.371 : 1.128
1451	P00450;Q8N957;Q9NPJ4	CERU_HUMAN	138	S2H5N4F1	Complex	Iron Metabolism	Fat Percentage	0.431783	7.83671e-05	0.000646529	0.31 : 0.953
131	P00738;Q9NYP9	HPT_HUMAN	241	S1H5N4F2	Complex	Iron Metabolism	Fat Percentage	0.416918	0.00012511	0.000825729	0.233 : 0.725
29	P00738;Q9NYP9	HPT_HUMAN	241	S1H5N4F2	Complex	Iron Metabolism	Fat Percentage	0.369127	0.000531526	0.00292339	0.14 : 0.53
457	P00738;Q9NYP9	HPT_HUMAN	241	S1H5N4F2	Complex	Iron Metabolism	Fat Percentage	0.346315	0.00100109	0.0047194	0.154 : 0.629
529	P00738;Q9NYP9	HPT_HUMAN	241	S1H5N4F2	Complex	Iron Metabolism	Fat Percentage	0.332382	0.0012724	0.00502398	0.114 : 0.526
1716	P01857	IGHG1_HUMAN	180	H3N10F1	Complex	Inflammation	Fat Percentage	0.305427	0.00137018	0.00502398	0.19 : 0.787
1081	Q99572	P2RX7_HUMAN	284	H6N4F1	Hybrid	Others	Fat Percentage	0.284314	0.00732444	0.0205603	0.069 : 0.441
195	P02787;Q86TE4	TRFE_HUMAN	432	S1H6N5	Complex	Iron Metabolism	Fat Percentage	0.275185	0.00746277	0.0205603	0.1 : 0.64
1000	P0C0L4	CO4A_HUMAN	1328	S2H5N4	Complex	Inflammation	Fat Percentage	0.311628	0.00747648	0.0205603	0.118 : 0.737
3182	P02763;O60343;P23610;Q0P651;Q969S2	A1AG1_HUMAN	93	S2H7N6	Complex	Others	Fat Percentage	0.238456	0.00822237	0.0208722	0.07 : 0.475
745	P00738;Q9NYP9	HPT_HUMAN	241	S1H5N4F2	Complex	Iron Metabolism	Fat Percentage	0.278005	0.00885794	0.0208794	0.062 : 0.494
2787	P01859	IGHG2_HUMAN	176	S1H11N11	Complex	Inflammation	Fat Percentage	0.28099	0.00983591	0.021639	0.063 : 0.48
199	P00738;Q9NYP9	HPT_HUMAN	241	S1H5N4F2	Complex	Iron Metabolism	Fat Percentage	0.242632	0.0154981	0.0319647	0.043 : 0.527
809	P02790	HEMO_HUMAN	187	S2H4N9F2	Complex	Iron Metabolism	Fat Percentage	0.216758	0.023753	0.0461087	0.033 : 0.439
1306	P02763;O60343;P23610;Q0P651;Q969S2	A1AG1_HUMAN	93	S2H7N6	Complex	Others	Fat Percentage	0.234902	0.0290612	0.0532789	0.026 : 0.566
350	P02790	HEMO_HUMAN	187	S2H4N9F2	Complex	Iron Metabolism	Fat Percentage	0.255958	0.0341418	0.059299	0.029 : 0.754
3162	Q8TF74	WIPF2_HUMAN	163	H6N11	Complex	Others	Fat Percentage	0.210662	0.046988	0.0731239	0.004 : 0.285
3186	P00450;Q8N957;Q9NPJ4	CERU_HUMAN	138	S2H5N4F1	Complex	Iron Metabolism	Fat Percentage	0.20187	0.0487493	0.0731239	0.002 : 0.229
1337	P01024;Q8WU03	CO3_HUMAN	85	H6N2	High Mannose	Inflammation	Fat Percentage	0.312579	0.0452873	0.0731239	0.004 : 0.454
1314	P00738;Q9NYP9	HPT_HUMAN	241	S1H5N4F2	Complex	Iron Metabolism	Fat Percentage	0.186566	0.0584869	0.083916	-0.016 : 0.324
3892	P00450;Q8N957;Q9NPJ4	CERU_HUMAN	138	S2H5N4F1	Complex	Iron Metabolism	Fat Percentage	0.188891	0.0632403	0.0869554	-0.005 : 0.228
183	Q9GZX6	IL22_HUMAN	68	S1H4N3F1	Hybrid	Inflammation	Fat Percentage	0.218092	0.0742952	0.0980697	-0.023 : 0.459
1521	P02787;Q86TE4	TRFE_HUMAN	432	S1H6N5	Complex	Iron Metabolism	Fat Percentage	0.168793	0.102384	0.129949	-0.069 : 0.55
1751	P01859	IGHG2_HUMAN	176	S1H11N11	Complex	Inflammation	Fat Percentage	0.174164	0.136457	0.166781	-0.094 : 0.701
3777	P01859	IGHG2_HUMAN	176	S1H11N11	Complex	Inflammation	Fat Percentage	-0.109441	0.27481	0.323884	-0.313 : 0.092
4278	P01859	IGHG2_HUMAN	176	S1H11N11	Complex	Inflammation	Fat Percentage	-0.0969544	0.3149	0.358334	-0.643 : 0.232
4828	P00739	HPTR_HUMAN	149.153	S2H5N4	Complex	Iron Metabolism	Fat Percentage	0.101003	0.362847	0.399132	-0.104 : 0.268
5969	A6NGG8	CB071_HUMAN	661	S2H5N4F2	Complex	Others	Fat Percentage	0.0813113	0.410637	0.43713	-0.256 : 0.573
3351	P01859	IGHG2_HUMAN	176	S1H11N11	Complex	Inflammation	Fat Percentage	0.0701866	0.435234	0.448835	-0.145 : 0.314
5702	P01876	IGHA1_HUMAN	340	S2H5N5F1	Complex	Inflammation	Fat Percentage	-0.0117426	0.924862	0.924862	-0.213 : 0.183
131	P00738;Q9NYP9	HPT_HUMAN	241	S1H5N4F2	Complex	Iron Metabolism	Subcutaneous Fat	0.648915	1.3895e-06	4.58535e-05	0.444 : 1.047
2787	P01859	IGHG2_HUMAN	176	S1H11N11	Complex	Inflammation	Subcutaneous Fat	0.518659	1.56459e-05	0.000258158	0.285 : 0.741
195	P02787;Q86TE4	TRFE_HUMAN	432	S1H6N5	Complex	Iron Metabolism	Subcutaneous Fat	0.526184	3.1229e-05	0.000343518	0.378 : 1.037
29	P00738;Q9NYP9	HPT_HUMAN	241	S1H5N4F2	Complex	Iron Metabolism	Subcutaneous Fat	0.622152	0.000117584	0.000970065	0.286 : 0.854
1000	P0C0L4	CO4A_HUMAN	1328	S2H5N4	Complex	Inflammation	Subcutaneous Fat	0.502706	0.000174362	0.00115079	0.345 : 1.045
627	P00739	HPTR_HUMAN	149.153	S2H5N4	Complex	Iron Metabolism	Subcutaneous Fat	0.547983	0.000310995	0.00171047	0.328 : 1.075
1306	P02763;O60343;P23610;Q0P651;Q969S2	A1AG1_HUMAN	93	S2H7N6	Complex	Others	Subcutaneous Fat	0.403711	0.00172602	0.00813695	0.203 : 0.828
3777	P01859	IGHG2_HUMAN	176	S1H11N11	Complex	Inflammation	Subcutaneous Fat	-0.516819	0.00228156	0.00941144	-0.887 : -0.156
457	P00738;Q9NYP9	HPT_HUMAN	241	S1H5N4F2	Complex	Iron Metabolism	Subcutaneous Fat	0.391336	0.0068423	0.0250884	0.095 : 0.78
529	P00738;Q9NYP9	HPT_HUMAN	241	S1H5N4F2	Complex	Iron Metabolism	Subcutaneous Fat	0.422758	0.00921796	0.0253494	0.076 : 0.724
1486	P02787;Q86TE4	TRFE_HUMAN	432	S1H6N5	Complex	Iron Metabolism	Subcutaneous Fat	0.410453	0.00776863	0.0253494	0.183 : 1.107
2445	P00450;Q8N957;Q9NPJ4	CERU_HUMAN	138	S2H5N4F1	Complex	Iron Metabolism	Subcutaneous Fat	0.369868	0.00882328	0.0253494	0.111 : 0.759
350	P02790	HEMO_HUMAN	187	S2H4N9F2	Complex	Iron Metabolism	Subcutaneous Fat	0.358096	0.021576	0.0547698	0.098 : 1.022
1451	P00450;Q8N957;Q9NPJ4	CERU_HUMAN	138	S2H5N4F1	Complex	Iron Metabolism	Subcutaneous Fat	0.321994	0.0363596	0.0775209	0.015 : 0.913
199	P00738;Q9NYP9	HPT_HUMAN	241	S1H5N4F2	Complex	Iron Metabolism	Subcutaneous Fat	0.273316	0.0338663	0.0775209	0.014 : 0.624
1521	P02787;Q86TE4	TRFE_HUMAN	432	S1H6N5	Complex	Iron Metabolism	Subcutaneous Fat	0.267478	0.0375859	0.0775209	0.005 : 0.759
1337	P01024;Q8WU03	CO3_HUMAN	85	H6N2	High Mannose	Inflammation	Subcutaneous Fat	0.376306	0.0407078	0.079021	0.021 : 0.544
3182	P02763;O60343;P23610;Q0P651;Q969S2	A1AG1_HUMAN	93	S2H7N6	Complex	Others	Subcutaneous Fat	0.220513	0.0436205	0.0799709	0.015 : 0.511
1716	P01857	IGHG1_HUMAN	180	H3N10F1	Complex	Inflammation	Subcutaneous Fat	0.263411	0.0648607	0.112653	-0.039 : 0.864
4828	P00739	HPTR_HUMAN	149.153	S2H5N4	Complex	Iron Metabolism	Subcutaneous Fat	0.244164	0.117156	0.193308	-0.051 : 0.459
745	P00738;Q9NYP9	HPT_HUMAN	241	S1H5N4F2	Complex	Iron Metabolism	Subcutaneous Fat	0.202467	0.151842	0.238608	-0.089 : 0.481
5969	A6NGG8	CB071_HUMAN	661	S2H5N4F2	Complex	Others	Subcutaneous Fat	0.161909	0.19337	0.290055	-0.247 : 0.856
3162	Q8TF74	WIPF2_HUMAN	163	H6N11	Complex	Others	Subcutaneous Fat	0.17066	0.243314	0.349103	-0.077 : 0.308
809	P02790	HEMO_HUMAN	187	S2H4N9F2	Complex	Iron Metabolism	Subcutaneous Fat	0.123388	0.367814	0.485514	-0.162 : 0.422
1751	P01859	IGHG2_HUMAN	176	S1H11N11	Complex	Inflammation	Subcutaneous Fat	0.161396	0.353158	0.485514	-0.31 : 0.865
1314	P00738;Q9NYP9	HPT_HUMAN	241	S1H5N4F2	Complex	Iron Metabolism	Subcutaneous Fat	0.125669	0.396852	0.503697	-0.176 : 0.364
1081	Q99572	P2RX7_HUMAN	284	H6N4F1	Hybrid	Others	Subcutaneous Fat	0.109089	0.445439	0.544425	-0.16 : 0.346
3351	P01859	IGHG2_HUMAN	176	S1H11N11	Complex	Inflammation	Subcutaneous Fat	0.0983209	0.46543	0.548543	-0.274 : 0.464
3892	P00450;Q8N957;Q9NPJ4	CERU_HUMAN	138	S2H5N4F1	Complex	Iron Metabolism	Subcutaneous Fat	-0.0611634	0.692537	0.778519	-0.212 : 0.137
4278	P01859	IGHG2_HUMAN	176	S1H11N11	Complex	Inflammation	Subcutaneous Fat	0.0468489	0.707744	0.778519	-0.435 : 0.699
5702	P01876	IGHA1_HUMAN	340	S2H5N5F1	Complex	Inflammation	Subcutaneous Fat	-0.0687887	0.766435	0.815882	-0.426 : 0.291
3186	P00450;Q8N957;Q9NPJ4	CERU_HUMAN	138	S2H5N4F1	Complex	Iron Metabolism	Subcutaneous Fat	0.0377243	0.79143	0.816162	-0.145 : 0.179
183	Q9GZX6	IL22_HUMAN	68	S1H4N3F1	Hybrid	Inflammation	Subcutaneous Fat	0.0154458	0.926701	0.926701	-0.313 : 0.338
131	P00738;Q9NYP9	HPT_HUMAN	241	S1H5N4F2	Complex	Iron Metabolism	Intra-Abdominal Fat	0.541361	7.13631e-06	0.000117749	0.348 : 0.894
2787	P01859	IGHG2_HUMAN	176	S1H11N11	Complex	Inflammation	Intra-Abdominal Fat	0.492127	3.72644e-06	0.000117749	0.286 : 0.681
627	P00739	HPTR_HUMAN	149.153	S2H5N4	Complex	Iron Metabolism	Intra-Abdominal Fat	0.496881	2.73278e-05	0.000226546	0.347 : 0.927
1000	P0C0L4	CO4A_HUMAN	1328	S2H5N4	Complex	Inflammation	Intra-Abdominal Fat	0.452958	2.74602e-05	0.000226546	0.343 : 0.902
1486	P02787;Q86TE4	TRFE_HUMAN	432	S1H6N5	Complex	Iron Metabolism	Intra-Abdominal Fat	0.477211	7.46941e-05	0.000492981	0.39 : 1.109
29	P00738;Q9NYP9	HPT_HUMAN	241	S1H5N4F2	Complex	Iron Metabolism	Intra-Abdominal Fat	0.55637	0.000113338	0.000623359	0.251 : 0.762
2445	P00450;Q8N957;Q9NPJ4	CERU_HUMAN	138	S2H5N4F1	Complex	Iron Metabolism	Intra-Abdominal Fat	0.426296	0.000142735	0.000672892	0.248 : 0.76
195	P02787;Q86TE4	TRFE_HUMAN	432	S1H6N5	Complex	Iron Metabolism	Intra-Abdominal Fat	0.417887	0.000223775	0.000923073	0.257 : 0.86
1306	P02763;O60343;P23610;Q0P651;Q969S2	A1AG1_HUMAN	93	S2H7N6	Complex	Others	Intra-Abdominal Fat	0.336552	0.00238598	0.00874859	0.157 : 0.697
350	P02790	HEMO_HUMAN	187	S2H4N9F2	Complex	Iron Metabolism	Intra-Abdominal Fat	0.387826	0.00310739	0.0102544	0.215 : 0.982
1337	P01024;Q8WU03	CO3_HUMAN	85	H6N2	High Mannose	Inflammation	Intra-Abdominal Fat	0.429326	0.00688389	0.0206517	0.096 : 0.543
1451	P00450;Q8N957;Q9NPJ4	CERU_HUMAN	138	S2H5N4F1	Complex	Iron Metabolism	Intra-Abdominal Fat	0.320062	0.0126497	0.0347868	0.094 : 0.837
457	P00738;Q9NYP9	HPT_HUMAN	241	S1H5N4F2	Complex	Iron Metabolism	Intra-Abdominal Fat	0.277484	0.0223773	0.0568039	0.02 : 0.603
1716	P01857	IGHG1_HUMAN	180	H3N10F1	Complex	Inflammation	Intra-Abdominal Fat	0.254083	0.0402439	0.0885365	0.009 : 0.792
3182	P02763;O60343;P23610;Q0P651;Q969S2	A1AG1_HUMAN	93	S2H7N6	Complex	Others	Intra-Abdominal Fat	0.214283	0.0396386	0.0885365	0.017 : 0.477
529	P00738;Q9NYP9	HPT_HUMAN	241	S1H5N4F2	Complex	Iron Metabolism	Intra-Abdominal Fat	0.289464	0.0537994	0.110961	-0.031 : 0.576
3777	P01859	IGHG2_HUMAN	176	S1H11N11	Complex	Inflammation	Intra-Abdominal Fat	-0.269668	0.0705394	0.13693	-0.586 : 0.041
199	P00738;Q9NYP9	HPT_HUMAN	241	S1H5N4F2	Complex	Iron Metabolism	Intra-Abdominal Fat	0.200093	0.10118	0.185496	-0.062 : 0.523
4828	P00739	HPTR_HUMAN	149.153	S2H5N4	Complex	Iron Metabolism	Intra-Abdominal Fat	0.190267	0.171183	0.297318	-0.067 : 0.385
1081	Q99572	P2RX7_HUMAN	284	H6N4F1	Hybrid	Others	Intra-Abdominal Fat	0.137153	0.265693	0.417518	-0.098 : 0.337
745	P00738;Q9NYP9	HPT_HUMAN	241	S1H5N4F2	Complex	Iron Metabolism	Intra-Abdominal Fat	0.148068	0.256675	0.417518	-0.119 : 0.405
1751	P01859	IGHG2_HUMAN	176	S1H11N11	Complex	Inflammation	Intra-Abdominal Fat	0.163622	0.297993	0.446989	-0.243 : 0.81
809	P02790	HEMO_HUMAN	187	S2H4N9F2	Complex	Iron Metabolism	Intra-Abdominal Fat	0.116593	0.311728	0.447262	-0.117 : 0.367
1521	P02787;Q86TE4	TRFE_HUMAN	432	S1H6N5	Complex	Iron Metabolism	Intra-Abdominal Fat	0.109484	0.372337	0.511964	-0.222 : 0.514
5702	P01876	IGHA1_HUMAN	340	S2H5N5F1	Complex	Inflammation	Intra-Abdominal Fat	-0.143893	0.481861	0.617207	-0.423 : 0.188
3162	Q8TF74	WIPF2_HUMAN	163	H6N11	Complex	Others	Intra-Abdominal Fat	0.085633	0.486285	0.617207	-0.103 : 0.218
183	Q9GZX6	IL22_HUMAN	68	S1H4N3F1	Hybrid	Inflammation	Intra-Abdominal Fat	0.0858312	0.530229	0.648058	-0.18 : 0.349
5969	A6NGG8	CB071_HUMAN	661	S2H5N4F2	Complex	Others	Intra-Abdominal Fat	0.0504661	0.655928	0.751133	-0.423 : 0.587
3186	P00450;Q8N957;Q9NPJ4	CERU_HUMAN	138	S2H5N4F1	Complex	Iron Metabolism	Intra-Abdominal Fat	0.0549372	0.660087	0.751133	-0.108 : 0.167
1314	P00738;Q9NYP9	HPT_HUMAN	241	S1H5N4F2	Complex	Iron Metabolism	Intra-Abdominal Fat	0.0437035	0.732348	0.805582	-0.194 : 0.255
3892	P00450;Q8N957;Q9NPJ4	CERU_HUMAN	138	S2H5N4F1	Complex	Iron Metabolism	Intra-Abdominal Fat	-0.0347926	0.784957	0.8356	-0.163 : 0.122
3351	P01859	IGHG2_HUMAN	176	S1H11N11	Complex	Inflammation	Intra-Abdominal Fat	-0.0240391	0.858599	0.885431	-0.407 : 0.303
4278	P01859	IGHG2_HUMAN	176	S1H11N11	Complex	Inflammation	Intra-Abdominal Fat	0.011804	0.918272	0.918272	-0.467 : 0.554
1716	P01857	IGHG1_HUMAN	180	H3N10F1	Complex	Inflammation	Liver Fat	0.486901	0.000332882	0.0109851	0.362 : 1.197
1486	P02787;Q86TE4	TRFE_HUMAN	432	S1H6N5	Complex	Iron Metabolism	Liver Fat	0.479592	0.00159113	0.0233655	0.298 : 1.206
2445	P00450;Q8N957;Q9NPJ4	CERU_HUMAN	138	S2H5N4F1	Complex	Iron Metabolism	Liver Fat	0.433086	0.00212414	0.0233655	0.183 : 0.836
1451	P00450;Q8N957;Q9NPJ4	CERU_HUMAN	138	S2H5N4F1	Complex	Iron Metabolism	Liver Fat	0.436031	0.00395721	0.032647	0.194 : 1.075
1337	P01024;Q8WU03	CO3_HUMAN	85	H6N2	High Mannose	Inflammation	Liver Fat	0.521132	0.00568608	0.0375281	0.122 : 0.652
1751	P01859	IGHG2_HUMAN	176	S1H11N11	Complex	Inflammation	Liver Fat	0.463374	0.0087033	0.0478682	0.226 : 1.406
1306	P02763;O60343;P23610;Q0P651;Q969S2	A1AG1_HUMAN	93	S2H7N6	Complex	Others	Liver Fat	0.339868	0.0119272	0.0562281	0.103 : 0.759
1000	P0C0L4	CO4A_HUMAN	1328	S2H5N4	Complex	Inflammation	Liver Fat	0.355492	0.0145511	0.0600233	0.106 : 0.868
627	P00739	HPTR_HUMAN	149.153	S2H5N4	Complex	Iron Metabolism	Liver Fat	0.3836	0.0168061	0.0616223	0.09 : 0.886
183	Q9GZX6	IL22_HUMAN	68	S1H4N3F1	Hybrid	Inflammation	Liver Fat	0.335658	0.0297765	0.089989	0.046 : 0.633
350	P02790	HEMO_HUMAN	187	S2H4N9F2	Complex	Iron Metabolism	Liver Fat	0.352385	0.0299963	0.089989	0.067 : 1.018
1081	Q99572	P2RX7_HUMAN	284	H6N4F1	Hybrid	Others	Liver Fat	0.297752	0.0349253	0.0960446	0.026 : 0.51
29	P00738;Q9NYP9	HPT_HUMAN	241	S1H5N4F2	Complex	Iron Metabolism	Liver Fat	0.365772	0.0479755	0.113085	0.003 : 0.658
2787	P01859	IGHG2_HUMAN	176	S1H11N11	Complex	Inflammation	Liver Fat	0.28409	0.0479295	0.113085	0.009 : 0.545
131	P00738;Q9NYP9	HPT_HUMAN	241	S1H5N4F2	Complex	Iron Metabolism	Liver Fat	0.28728	0.0727437	0.160036	-0.027 : 0.682
529	P00738;Q9NYP9	HPT_HUMAN	241	S1H5N4F2	Complex	Iron Metabolism	Liver Fat	0.305754	0.0812956	0.167672	-0.035 : 0.626
745	P00738;Q9NYP9	HPT_HUMAN	241	S1H5N4F2	Complex	Iron Metabolism	Liver Fat	0.224594	0.142844	0.277285	-0.09 : 0.527
3182	P02763;O60343;P23610;Q0P651;Q969S2	A1AG1_HUMAN	93	S2H7N6	Complex	Others	Liver Fat	0.176935	0.154025	0.282378	-0.067 : 0.483
809	P02790	HEMO_HUMAN	187	S2H4N9F2	Complex	Iron Metabolism	Liver Fat	0.182863	0.176308	0.302201	-0.08 : 0.48
3777	P01859	IGHG2_HUMAN	176	S1H11N11	Complex	Inflammation	Liver Fat	-0.236999	0.183152	0.302201	-0.603 : 0.128
199	P00738;Q9NYP9	HPT_HUMAN	241	S1H5N4F2	Complex	Iron Metabolism	Liver Fat	0.184103	0.202319	0.31793	-0.126 : 0.551
195	P02787;Q86TE4	TRFE_HUMAN	432	S1H6N5	Complex	Iron Metabolism	Liver Fat	0.181965	0.212928	0.318369	-0.146 : 0.623
3186	P00450;Q8N957;Q9NPJ4	CERU_HUMAN	138	S2H5N4F1	Complex	Iron Metabolism	Liver Fat	0.178525	0.221894	0.318369	-0.057 : 0.261
1314	P00738;Q9NYP9	HPT_HUMAN	241	S1H5N4F2	Complex	Iron Metabolism	Liver Fat	0.167667	0.266195	0.366018	-0.108 : 0.386
3162	Q8TF74	WIPF2_HUMAN	163	H6N11	Complex	Others	Liver Fat	0.149947	0.297737	0.391892	-0.083 : 0.293
4828	P00739	HPTR_HUMAN	149.153	S2H5N4	Complex	Iron Metabolism	Liver Fat	0.168423	0.308763	0.391892	-0.126 : 0.408
457	P00738;Q9NYP9	HPT_HUMAN	241	S1H5N4F2	Complex	Iron Metabolism	Liver Fat	0.138332	0.341814	0.417772	-0.173 : 0.479
5702	P01876	IGHA1_HUMAN	340	S2H5N5F1	Complex	Inflammation	Liver Fat	-0.185963	0.442854	0.521935	-0.513 : 0.21
1521	P02787;Q86TE4	TRFE_HUMAN	432	S1H6N5	Complex	Iron Metabolism	Liver Fat	0.0936888	0.517456	0.588829	-0.309 : 0.55
5969	A6NGG8	CB071_HUMAN	661	S2H5N4F2	Complex	Others	Liver Fat	0.0755826	0.570823	0.620057	-0.386 : 0.687
3892	P00450;Q8N957;Q9NPJ4	CERU_HUMAN	138	S2H5N4F1	Complex	Iron Metabolism	Liver Fat	0.0834842	0.582478	0.620057	-0.12 : 0.221
3351	P01859	IGHG2_HUMAN	176	S1H11N11	Complex	Inflammation	Liver Fat	0.0662465	0.673097	0.694132	-0.311 : 0.472
4278	P01859	IGHG2_HUMAN	176	S1H11N11	Complex	Inflammation	Liver Fat	-0.0105449	0.938068	0.938068	-0.602 : 0.569
131	P00738;Q9NYP9	HPT_HUMAN	241	S1H5N4F2	Complex	Iron Metabolism	Cell Volume	0.506826	2.58515e-05	0.000284367	0.32 : 0.851
2787	P01859	IGHG2_HUMAN	176	S1H11N11	Complex	Inflammation	Cell Volume	0.479433	1.84046e-05	0.000284367	0.261 : 0.679
3777	P01859	IGHG2_HUMAN	176	S1H11N11	Complex	Inflammation	Cell Volume	-0.667365	1.14815e-05	0.000284367	-0.996 : -0.38
1486	P02787;Q86TE4	TRFE_HUMAN	432	S1H6N5	Complex	Iron Metabolism	Cell Volume	0.535906	3.94628e-05	0.000325568	0.446 : 1.236
195	P02787;Q86TE4	TRFE_HUMAN	432	S1H6N5	Complex	Iron Metabolism	Cell Volume	0.445995	8.15716e-05	0.000538372	0.313 : 0.891
1000	P0C0L4	CO4A_HUMAN	1328	S2H5N4	Complex	Inflammation	Cell Volume	0.436396	9.90376e-05	0.000544707	0.308 : 0.896
29	P00738;Q9NYP9	HPT_HUMAN	241	S1H5N4F2	Complex	Iron Metabolism	Cell Volume	0.548131	0.000125106	0.000589785	0.254 : 0.753
1306	P02763;O60343;P23610;Q0P651;Q969S2	A1AG1_HUMAN	93	S2H7N6	Complex	Others	Cell Volume	0.402106	0.000216173	0.000891715	0.247 : 0.78
3182	P02763;O60343;P23610;Q0P651;Q969S2	A1AG1_HUMAN	93	S2H7N6	Complex	Others	Cell Volume	0.360825	0.000386804	0.00141828	0.194 : 0.647
627	P00739	HPTR_HUMAN	149.153	S2H5N4	Complex	Iron Metabolism	Cell Volume	0.443102	0.000452854	0.00149442	0.26 : 0.878
350	P02790	HEMO_HUMAN	187	S2H4N9F2	Complex	Iron Metabolism	Cell Volume	0.386385	0.00241962	0.00725887	0.223 : 0.975
2445	P00450;Q8N957;Q9NPJ4	CERU_HUMAN	138	S2H5N4F1	Complex	Iron Metabolism	Cell Volume	0.340916	0.00583673	0.016051	0.125 : 0.684
1451	P00450;Q8N957;Q9NPJ4	CERU_HUMAN	138	S2H5N4F1	Complex	Iron Metabolism	Cell Volume	0.317278	0.0144638	0.0367158	0.104 : 0.831
529	P00738;Q9NYP9	HPT_HUMAN	241	S1H5N4F2	Complex	Iron Metabolism	Cell Volume	0.319565	0.0311277	0.0733723	0.032 : 0.59
457	P00738;Q9NYP9	HPT_HUMAN	241	S1H5N4F2	Complex	Iron Metabolism	Cell Volume	0.247074	0.0443596	0.0975911	0.012 : 0.547
1716	P01857	IGHG1_HUMAN	180	H3N10F1	Complex	Inflammation	Cell Volume	0.218064	0.0892671	0.184113	-0.056 : 0.745
1337	P01024;Q8WU03	CO3_HUMAN	85	H6N2	High Mannose	Inflammation	Cell Volume	0.257326	0.137204	0.266336	-0.054 : 0.435
199	P00738;Q9NYP9	HPT_HUMAN	241	S1H5N4F2	Complex	Iron Metabolism	Cell Volume	0.172164	0.179777	0.329592	-0.087 : 0.503
4828	P00739	HPTR_HUMAN	149.153	S2H5N4	Complex	Iron Metabolism	Cell Volume	0.133438	0.288879	0.490549	-0.096 : 0.317
4278	P01859	IGHG2_HUMAN	176	S1H11N11	Complex	Inflammation	Cell Volume	-0.118802	0.297302	0.490549	-0.776 : 0.278
809	P02790	HEMO_HUMAN	187	S2H4N9F2	Complex	Iron Metabolism	Cell Volume	0.115041	0.34715	0.520725	-0.137 : 0.382
745	P00738;Q9NYP9	HPT_HUMAN	241	S1H5N4F2	Complex	Iron Metabolism	Cell Volume	0.121887	0.342482	0.520725	-0.125 : 0.373
1521	P02787;Q86TE4	TRFE_HUMAN	432	S1H6N5	Complex	Iron Metabolism	Cell Volume	0.124114	0.363542	0.521603	-0.2 : 0.577
3351	P01859	IGHG2_HUMAN	176	S1H11N11	Complex	Inflammation	Cell Volume	-0.110112	0.386705	0.53172	-0.492 : 0.193
3892	P00450;Q8N957;Q9NPJ4	CERU_HUMAN	138	S2H5N4F1	Complex	Iron Metabolism	Cell Volume	-0.112269	0.406744	0.536902	-0.226 : 0.087
1751	P01859	IGHG2_HUMAN	176	S1H11N11	Complex	Inflammation	Cell Volume	0.118122	0.487043	0.61817	-0.383 : 0.776
1314	P00738;Q9NYP9	HPT_HUMAN	241	S1H5N4F2	Complex	Iron Metabolism	Cell Volume	0.0843957	0.537959	0.657506	-0.163 : 0.298
1081	Q99572	P2RX7_HUMAN	284	H6N4F1	Hybrid	Others	Cell Volume	0.0754826	0.604162	0.712048	-0.222 : 0.338
5969	A6NGG8	CB071_HUMAN	661	S2H5N4F2	Complex	Others	Cell Volume	0.0469078	0.710338	0.808316	-0.411 : 0.602
183	Q9GZX6	IL22_HUMAN	68	S1H4N3F1	Hybrid	Inflammation	Cell Volume	0.0145891	0.923202	0.972083	-0.296 : 0.315
3162	Q8TF74	WIPF2_HUMAN	163	H6N11	Complex	Others	Cell Volume	-0.0131741	0.917464	0.972083	-0.189 : 0.162
3186	P00450;Q8N957;Q9NPJ4	CERU_HUMAN	138	S2H5N4F1	Complex	Iron Metabolism	Cell Volume	0.0101388	0.942626	0.972083	-0.171 : 0.172
5702	P01876	IGHA1_HUMAN	340	S2H5N5F1	Complex	Inflammation	Cell Volume	-0.000205153	0.998866	0.998866	-0.224 : 0.213
1486	P02787;Q86TE4	TRFE_HUMAN	432	S1H6N5	Complex	Iron Metabolism	Cholesterol	0.207567	0.103855	0.589588	-0.06 : 0.711
457	P00738;Q9NYP9	HPT_HUMAN	241	S1H5N4F2	Complex	Iron Metabolism	Cholesterol	0.181888	0.0914711	0.589588	-0.028 : 0.442
1451	P00450;Q8N957;Q9NPJ4	CERU_HUMAN	138	S2H5N4F1	Complex	Iron Metabolism	Cholesterol	0.180117	0.117974	0.589588	-0.061 : 0.59
809	P02790	HEMO_HUMAN	187	S2H4N9F2	Complex	Iron Metabolism	Cholesterol	-0.13566	0.171181	0.589588	-0.358 : 0.059
1716	P01857	IGHG1_HUMAN	180	H3N10F1	Complex	Inflammation	Cholesterol	0.154474	0.135916	0.589588	-0.074 : 0.568
1306	P02763;O60343;P23610;Q0P651;Q969S2	A1AG1_HUMAN	93	S2H7N6	Complex	Others	Cholesterol	0.188353	0.0792198	0.589588	-0.023 : 0.502
1521	P02787;Q86TE4	TRFE_HUMAN	432	S1H6N5	Complex	Iron Metabolism	Cholesterol	0.144575	0.173577	0.589588	-0.088 : 0.515
1000	P0C0L4	CO4A_HUMAN	1328	S2H5N4	Complex	Inflammation	Cholesterol	0.173209	0.150002	0.589588	-0.08 : 0.555
3892	P00450;Q8N957;Q9NPJ4	CERU_HUMAN	138	S2H5N4F1	Complex	Iron Metabolism	Cholesterol	-0.138142	0.178663	0.589588	-0.199 : 0.034
350	P02790	HEMO_HUMAN	187	S2H4N9F2	Complex	Iron Metabolism	Cholesterol	0.191704	0.119273	0.589588	-0.069 : 0.659
627	P00739	HPTR_HUMAN	149.153	S2H5N4	Complex	Iron Metabolism	Cholesterol	0.127897	0.325609	0.663156	-0.156 : 0.484
2445	P00450;Q8N957;Q9NPJ4	CERU_HUMAN	138	S2H5N4F1	Complex	Iron Metabolism	Cholesterol	0.145183	0.227065	0.663156	-0.105 : 0.447
745	P00738;Q9NYP9	HPT_HUMAN	241	S1H5N4F2	Complex	Iron Metabolism	Cholesterol	0.113546	0.306452	0.663156	-0.101 : 0.333
3162	Q8TF74	WIPF2_HUMAN	163	H6N11	Complex	Others	Cholesterol	-0.100773	0.355252	0.663156	-0.215 : 0.074
195	P02787;Q86TE4	TRFE_HUMAN	432	S1H6N5	Complex	Iron Metabolism	Cholesterol	0.112854	0.293555	0.663156	-0.127 : 0.43
5969	A6NGG8	CB071_HUMAN	661	S2H5N4F2	Complex	Others	Cholesterol	0.115789	0.259108	0.663156	-0.169 : 0.659
4828	P00739	HPTR_HUMAN	149.153	S2H5N4	Complex	Iron Metabolism	Cholesterol	0.108869	0.340214	0.663156	-0.095 : 0.278
3777	P01859	IGHG2_HUMAN	176	S1H11N11	Complex	Inflammation	Cholesterol	-0.0927528	0.361721	0.663156	-0.299 : 0.105
29	P00738;Q9NYP9	HPT_HUMAN	241	S1H5N4F2	Complex	Iron Metabolism	Cholesterol	0.0824363	0.470213	0.738906	-0.125 : 0.277
1337	P01024;Q8WU03	CO3_HUMAN	85	H6N2	High Mannose	Inflammation	Cholesterol	0.12823	0.430633	0.738906	-0.135 : 0.327
4278	P01859	IGHG2_HUMAN	176	S1H11N11	Complex	Inflammation	Cholesterol	-0.073224	0.461978	0.738906	-0.61 : 0.265
1081	Q99572	P2RX7_HUMAN	284	H6N4F1	Hybrid	Others	Cholesterol	0.0736198	0.507033	0.759871	-0.128 : 0.258
3182	P02763;O60343;P23610;Q0P651;Q969S2	A1AG1_HUMAN	93	S2H7N6	Complex	Others	Cholesterol	0.0599038	0.552198	0.759871	-0.153 : 0.298
3351	P01859	IGHG2_HUMAN	176	S1H11N11	Complex	Inflammation	Cholesterol	-0.0573237	0.552633	0.759871	-0.319 : 0.165
199	P00738;Q9NYP9	HPT_HUMAN	241	S1H5N4F2	Complex	Iron Metabolism	Cholesterol	0.0581469	0.582586	0.769014	-0.174 : 0.315
529	P00738;Q9NYP9	HPT_HUMAN	241	S1H5N4F2	Complex	Iron Metabolism	Cholesterol	0.0432805	0.695137	0.791018	-0.165 : 0.251
2787	P01859	IGHG2_HUMAN	176	S1H11N11	Complex	Inflammation	Cholesterol	-0.0481456	0.677206	0.791018	-0.266 : 0.169
5702	P01876	IGHA1_HUMAN	340	S2H5N5F1	Complex	Inflammation	Cholesterol	0.0514535	0.686147	0.791018	-0.149 : 0.228
1751	P01859	IGHG2_HUMAN	176	S1H11N11	Complex	Inflammation	Cholesterol	0.0565141	0.649302	0.791018	-0.318 : 0.527
3186	P00450;Q8N957;Q9NPJ4	CERU_HUMAN	138	S2H5N4F1	Complex	Iron Metabolism	Cholesterol	-0.0335302	0.754956	0.830452	-0.138 : 0.099
1314	P00738;Q9NYP9	HPT_HUMAN	241	S1H5N4F2	Complex	Iron Metabolism	Cholesterol	0.0226122	0.825692	0.878962	-0.148 : 0.189
131	P00738;Q9NYP9	HPT_HUMAN	241	S1H5N4F2	Complex	Iron Metabolism	Cholesterol	0.0219516	0.852421	0.879059	-0.237 : 0.286
183	Q9GZX6	IL22_HUMAN	68	S1H4N3F1	Hybrid	Inflammation	Cholesterol	0.0129224	0.916181	0.916181	-0.225 : 0.25
1306	P02763;O60343;P23610;Q0P651;Q969S2	A1AG1_HUMAN	93	S2H7N6	Complex	Others	LDL	0.232234	0.0376734	0.54982	0.015 : 0.572
1000	P0C0L4	CO4A_HUMAN	1328	S2H5N4	Complex	Inflammation	LDL	0.240125	0.0525677	0.54982	-0.002 : 0.658
350	P02790	HEMO_HUMAN	187	S2H4N9F2	Complex	Iron Metabolism	LDL	0.219603	0.0833061	0.54982	-0.044 : 0.715
4278	P01859	IGHG2_HUMAN	176	S1H11N11	Complex	Inflammation	LDL	-0.175208	0.077384	0.54982	-0.837 : 0.033
3182	P02763;O60343;P23610;Q0P651;Q969S2	A1AG1_HUMAN	93	S2H7N6	Complex	Others	LDL	0.174571	0.0758815	0.54982	-0.016 : 0.424
29	P00738;Q9NYP9	HPT_HUMAN	241	S1H5N4F2	Complex	Iron Metabolism	LDL	0.135421	0.244645	0.822941	-0.085 : 0.329
1486	P02787;Q86TE4	TRFE_HUMAN	432	S1H6N5	Complex	Iron Metabolism	LDL	0.161065	0.227009	0.822941	-0.156 : 0.656
1081	Q99572	P2RX7_HUMAN	284	H6N4F1	Hybrid	Others	LDL	0.131014	0.249376	0.822941	-0.082 : 0.315
195	P02787;Q86TE4	TRFE_HUMAN	432	S1H6N5	Complex	Iron Metabolism	LDL	0.132523	0.231087	0.822941	-0.117 : 0.468
4828	P00739	HPTR_HUMAN	149.153	S2H5N4	Complex	Iron Metabolism	LDL	0.14091	0.223593	0.822941	-0.072 : 0.308
2787	P01859	IGHG2_HUMAN	176	S1H11N11	Complex	Inflammation	LDL	0.0764295	0.515637	0.89558	-0.153 : 0.295
809	P02790	HEMO_HUMAN	187	S2H4N9F2	Complex	Iron Metabolism	LDL	-0.0845862	0.407226	0.89558	-0.311 : 0.121
199	P00738;Q9NYP9	HPT_HUMAN	241	S1H5N4F2	Complex	Iron Metabolism	LDL	0.0704515	0.512002	0.89558	-0.168 : 0.332
745	P00738;Q9NYP9	HPT_HUMAN	241	S1H5N4F2	Complex	Iron Metabolism	LDL	0.0974128	0.391779	0.89558	-0.127 : 0.321
3162	Q8TF74	WIPF2_HUMAN	163	H6N11	Complex	Others	LDL	-0.0862283	0.441507	0.89558	-0.21 : 0.088
1521	P02787;Q86TE4	TRFE_HUMAN	432	S1H6N5	Complex	Iron Metabolism	LDL	0.105527	0.332329	0.89558	-0.161 : 0.465
3892	P00450;Q8N957;Q9NPJ4	CERU_HUMAN	138	S2H5N4F1	Complex	Iron Metabolism	LDL	-0.0820793	0.442701	0.89558	-0.171 : 0.072
1337	P01024;Q8WU03	CO3_HUMAN	85	H6N2	High Mannose	Inflammation	LDL	0.108856	0.512596	0.89558	-0.158 : 0.317
1751	P01859	IGHG2_HUMAN	176	S1H11N11	Complex	Inflammation	LDL	0.100395	0.419744	0.89558	-0.242 : 0.603
529	P00738;Q9NYP9	HPT_HUMAN	241	S1H5N4F2	Complex	Iron Metabolism	LDL	0.0584902	0.602826	0.897174	-0.159 : 0.269
627	P00739	HPTR_HUMAN	149.153	S2H5N4	Complex	Iron Metabolism	LDL	0.0652142	0.632141	0.897174	-0.255 : 0.419
457	P00738;Q9NYP9	HPT_HUMAN	241	S1H5N4F2	Complex	Iron Metabolism	LDL	0.0512911	0.65249	0.897174	-0.196 : 0.308
183	Q9GZX6	IL22_HUMAN	68	S1H4N3F1	Hybrid	Inflammation	LDL	0.0627095	0.623181	0.897174	-0.185 : 0.31
1716	P01857	IGHG1_HUMAN	180	H3N10F1	Complex	Inflammation	LDL	0.0587757	0.578037	0.897174	-0.25 : 0.423
131	P00738;Q9NYP9	HPT_HUMAN	241	S1H5N4F2	Complex	Iron Metabolism	LDL	0.0462458	0.702901	0.927829	-0.225 : 0.324
2445	P00450;Q8N957;Q9NPJ4	CERU_HUMAN	138	S2H5N4F1	Complex	Iron Metabolism	LDL	0.0364046	0.769892	0.961168	-0.247 : 0.328
1451	P00450;Q8N957;Q9NPJ4	CERU_HUMAN	138	S2H5N4F1	Complex	Iron Metabolism	LDL	0.0327044	0.78641	0.961168	-0.297 : 0.389
1314	P00738;Q9NYP9	HPT_HUMAN	241	S1H5N4F2	Complex	Iron Metabolism	LDL	0.0207426	0.84256	0.972068	-0.154 : 0.188
3351	P01859	IGHG2_HUMAN	176	S1H11N11	Complex	Inflammation	LDL	-0.0176277	0.854242	0.972068	-0.266 : 0.215
5702	P01876	IGHA1_HUMAN	340	S2H5N5F1	Complex	Inflammation	LDL	0.00528143	0.967665	0.992967	-0.191 : 0.196
5969	A6NGG8	CB071_HUMAN	661	S2H5N4F2	Complex	Others	LDL	0.00279745	0.9786	0.992967	-0.426 : 0.425
3186	P00450;Q8N957;Q9NPJ4	CERU_HUMAN	138	S2H5N4F1	Complex	Iron Metabolism	LDL	0.0022572	0.983553	0.992967	-0.12 : 0.122
3777	P01859	IGHG2_HUMAN	176	S1H11N11	Complex	Inflammation	LDL	0.000924772	0.992967	0.992967	-0.207 : 0.21
2787	P01859	IGHG2_HUMAN	176	S1H11N11	Complex	Inflammation	HDL	-0.385902	9.42033e-05	0.00227104	-0.565 : -0.181
3182	P02763;O60343;P23610;Q0P651;Q969S2	A1AG1_HUMAN	93	S2H7N6	Complex	Others	HDL	-0.29527	0.000137639	0.00227104	-0.513 : -0.162
4278	P01859	IGHG2_HUMAN	176	S1H11N11	Complex	Inflammation	HDL	0.295586	0.00059542	0.00654962	0.264 : 1.043
131	P00738;Q9NYP9	HPT_HUMAN	241	S1H5N4F2	Complex	Iron Metabolism	HDL	-0.291139	0.008784	0.072468	-0.597 : -0.054
1000	P0C0L4	CO4A_HUMAN	1328	S2H5N4	Complex	Inflammation	HDL	-0.267269	0.0231641	0.152883	-0.68 : -0.048
1306	P02763;O60343;P23610;Q0P651;Q969S2	A1AG1_HUMAN	93	S2H7N6	Complex	Others	HDL	-0.235569	0.0281028	0.154565	-0.566 : -0.026
195	P02787;Q86TE4	TRFE_HUMAN	432	S1H6N5	Complex	Iron Metabolism	HDL	-0.216858	0.0343171	0.161781	-0.572 : 0.009
29	P00738;Q9NYP9	HPT_HUMAN	241	S1H5N4F2	Complex	Iron Metabolism	HDL	-0.187082	0.0785431	0.32399	-0.362 : 0.029
350	P02790	HEMO_HUMAN	187	S2H4N9F2	Complex	Iron Metabolism	HDL	-0.196358	0.099947	0.366472	-0.657 : 0.058
199	P00738;Q9NYP9	HPT_HUMAN	241	S1H5N4F2	Complex	Iron Metabolism	HDL	-0.139262	0.149078	0.491957	-0.394 : 0.074
529	P00738;Q9NYP9	HPT_HUMAN	241	S1H5N4F2	Complex	Iron Metabolism	HDL	-0.141022	0.165282	0.495847	-0.335 : 0.075
1314	P00738;Q9NYP9	HPT_HUMAN	241	S1H5N4F2	Complex	Iron Metabolism	HDL	-0.111055	0.240588	0.616343	-0.254 : 0.078
1337	P01024;Q8WU03	CO3_HUMAN	85	H6N2	High Mannose	Inflammation	HDL	-0.177153	0.242802	0.616343	-0.349 : 0.099
1486	P02787;Q86TE4	TRFE_HUMAN	432	S1H6N5	Complex	Iron Metabolism	HDL	-0.123827	0.332204	0.651887	-0.582 : 0.201
457	P00738;Q9NYP9	HPT_HUMAN	241	S1H5N4F2	Complex	Iron Metabolism	HDL	0.0888999	0.410879	0.651887	-0.155 : 0.374
1451	P00450;Q8N957;Q9NPJ4	CERU_HUMAN	138	S2H5N4F1	Complex	Iron Metabolism	HDL	0.0926469	0.417447	0.651887	-0.189 : 0.473
1081	Q99572	P2RX7_HUMAN	284	H6N4F1	Hybrid	Others	HDL	-0.0841558	0.434591	0.651887	-0.264 : 0.119
183	Q9GZX6	IL22_HUMAN	68	S1H4N3F1	Hybrid	Inflammation	HDL	-0.10567	0.396114	0.651887	-0.351 : 0.144
5702	P01876	IGHA1_HUMAN	340	S2H5N5F1	Complex	Inflammation	HDL	0.1259	0.29396	0.651887	-0.085 : 0.291
809	P02790	HEMO_HUMAN	187	S2H4N9F2	Complex	Iron Metabolism	HDL	-0.0872102	0.356624	0.651887	-0.295 : 0.11
4828	P00739	HPTR_HUMAN	149.153	S2H5N4	Complex	Iron Metabolism	HDL	-0.0866014	0.414777	0.651887	-0.248 : 0.109
1751	P01859	IGHG2_HUMAN	176	S1H11N11	Complex	Inflammation	HDL	-0.110279	0.314227	0.651887	-0.564 : 0.19
627	P00739	HPTR_HUMAN	149.153	S2H5N4	Complex	Iron Metabolism	HDL	-0.0785517	0.555792	0.778459	-0.433 : 0.24
745	P00738;Q9NYP9	HPT_HUMAN	241	S1H5N4F2	Complex	Iron Metabolism	HDL	-0.0600682	0.566152	0.778459	-0.272 : 0.167
3777	P01859	IGHG2_HUMAN	176	S1H11N11	Complex	Inflammation	HDL	0.0510841	0.601368	0.793805	-0.147 : 0.248
1716	P01857	IGHG1_HUMAN	180	H3N10F1	Complex	Inflammation	HDL	0.0439242	0.643014	0.809647	-0.229 : 0.397
3186	P00450;Q8N957;Q9NPJ4	CERU_HUMAN	138	S2H5N4F1	Complex	Iron Metabolism	HDL	-0.0438597	0.662438	0.809647	-0.136 : 0.089
3162	Q8TF74	WIPF2_HUMAN	163	H6N11	Complex	Others	HDL	0.0314981	0.765497	0.881911	-0.118 : 0.166
5969	A6NGG8	CB071_HUMAN	661	S2H5N4F2	Complex	Others	HDL	0.0266936	0.775012	0.881911	-0.335 : 0.492
3892	P00450;Q8N957;Q9NPJ4	CERU_HUMAN	138	S2H5N4F1	Complex	Iron Metabolism	HDL	-0.0187392	0.854463	0.937508	-0.127 : 0.107
3351	P01859	IGHG2_HUMAN	176	S1H11N11	Complex	Inflammation	HDL	-0.0123988	0.880689	0.937508	-0.223 : 0.192
2445	P00450;Q8N957;Q9NPJ4	CERU_HUMAN	138	S2H5N4F1	Complex	Iron Metabolism	HDL	0.00783003	0.947145	0.962586	-0.261 : 0.286
1521	P02787;Q86TE4	TRFE_HUMAN	432	S1H6N5	Complex	Iron Metabolism	HDL	0.00466856	0.962586	0.962586	-0.281 : 0.316
2445	P00450;Q8N957;Q9NPJ4	CERU_HUMAN	138	S2H5N4F1	Complex	Iron Metabolism	Triglycerides	0.452554	7.90936e-05	0.00261009	0.269 : 0.802
1486	P02787;Q86TE4	TRFE_HUMAN	432	S1H6N5	Complex	Iron Metabolism	Triglycerides	0.333669	0.00861983	0.142227	0.141 : 0.907
457	P00738;Q9NYP9	HPT_HUMAN	241	S1H5N4F2	Complex	Iron Metabolism	Triglycerides	0.245183	0.0271095	0.20871	0.029 : 0.525
1451	P00450;Q8N957;Q9NPJ4	CERU_HUMAN	138	S2H5N4F1	Complex	Iron Metabolism	Triglycerides	0.267208	0.023555	0.20871	0.049 : 0.732
4828	P00739	HPTR_HUMAN	149.153	S2H5N4	Complex	Iron Metabolism	Triglycerides	0.248214	0.0316227	0.20871	0.02 : 0.398
183	Q9GZX6	IL22_HUMAN	68	S1H4N3F1	Hybrid	Inflammation	Triglycerides	0.237759	0.0526095	0.289352	0.002 : 0.477
1081	Q99572	P2RX7_HUMAN	284	H6N4F1	Hybrid	Others	Triglycerides	0.207789	0.0641755	0.302542	-0.01 : 0.382
745	P00738;Q9NYP9	HPT_HUMAN	241	S1H5N4F2	Complex	Iron Metabolism	Triglycerides	0.182081	0.108517	0.335563	-0.037 : 0.406
1000	P0C0L4	CO4A_HUMAN	1328	S2H5N4	Complex	Inflammation	Triglycerides	0.194587	0.111854	0.335563	-0.055 : 0.59
3186	P00450;Q8N957;Q9NPJ4	CERU_HUMAN	138	S2H5N4F1	Complex	Iron Metabolism	Triglycerides	0.178656	0.101021	0.335563	-0.017 : 0.222
4278	P01859	IGHG2_HUMAN	176	S1H11N11	Complex	Inflammation	Triglycerides	-0.172428	0.0935784	0.335563	-0.836 : 0.076
131	P00738;Q9NYP9	HPT_HUMAN	241	S1H5N4F2	Complex	Iron Metabolism	Triglycerides	0.160946	0.181659	0.470053	-0.085 : 0.453
1337	P01024;Q8WU03	CO3_HUMAN	85	H6N2	High Mannose	Inflammation	Triglycerides	0.220665	0.185172	0.470053	-0.073 : 0.4
1314	P00738;Q9NYP9	HPT_HUMAN	241	S1H5N4F2	Complex	Iron Metabolism	Triglycerides	0.133897	0.19964	0.470581	-0.056 : 0.286
29	P00738;Q9NYP9	HPT_HUMAN	241	S1H5N4F2	Complex	Iron Metabolism	Triglycerides	0.117007	0.316152	0.521944	-0.097 : 0.314
627	P00739	HPTR_HUMAN	149.153	S2H5N4	Complex	Iron Metabolism	Triglycerides	0.143765	0.280281	0.521944	-0.146 : 0.512
1716	P01857	IGHG1_HUMAN	180	H3N10F1	Complex	Inflammation	Triglycerides	0.122633	0.255525	0.521944	-0.143 : 0.53
199	P00738;Q9NYP9	HPT_HUMAN	241	S1H5N4F2	Complex	Iron Metabolism	Triglycerides	0.123775	0.253168	0.521944	-0.1 : 0.4
3162	Q8TF74	WIPF2_HUMAN	163	H6N11	Complex	Others	Triglycerides	-0.112915	0.312353	0.521944	-0.226 : 0.069
1751	P01859	IGHG2_HUMAN	176	S1H11N11	Complex	Inflammation	Triglycerides	0.128358	0.31633	0.521944	-0.205 : 0.662
3777	P01859	IGHG2_HUMAN	176	S1H11N11	Complex	Inflammation	Triglycerides	-0.100033	0.34114	0.536078	-0.312 : 0.108
529	P00738;Q9NYP9	HPT_HUMAN	241	S1H5N4F2	Complex	Iron Metabolism	Triglycerides	0.102232	0.366171	0.549257	-0.112 : 0.314
195	P02787;Q86TE4	TRFE_HUMAN	432	S1H6N5	Complex	Iron Metabolism	Triglycerides	0.0923179	0.405931	0.582422	-0.171 : 0.414
350	P02790	HEMO_HUMAN	187	S2H4N9F2	Complex	Iron Metabolism	Triglycerides	0.0948924	0.456473	0.62765	-0.23 : 0.523
809	P02790	HEMO_HUMAN	187	S2H4N9F2	Complex	Iron Metabolism	Triglycerides	-0.0636978	0.53694	0.708761	-0.287 : 0.146
5702	P01876	IGHA1_HUMAN	340	S2H5N5F1	Complex	Inflammation	Triglycerides	-0.0740577	0.569233	0.722488	-0.255 : 0.136
3351	P01859	IGHG2_HUMAN	176	S1H11N11	Complex	Inflammation	Triglycerides	0.0479935	0.633046	0.773723	-0.187 : 0.321
5969	A6NGG8	CB071_HUMAN	661	S2H5N4F2	Complex	Others	Triglycerides	0.0372006	0.728307	0.858362	-0.366 : 0.509
2787	P01859	IGHG2_HUMAN	176	S1H11N11	Complex	Inflammation	Triglycerides	0.0306994	0.797311	0.892888	-0.198 : 0.253
1306	P02763;O60343;P23610;Q0P651;Q969S2	A1AG1_HUMAN	93	S2H7N6	Complex	Others	Triglycerides	0.0227401	0.838773	0.892888	-0.244 : 0.301
1521	P02787;Q86TE4	TRFE_HUMAN	432	S1H6N5	Complex	Iron Metabolism	Triglycerides	-0.0259357	0.81464	0.892888	-0.355 : 0.274
3182	P02763;O60343;P23610;Q0P651;Q969S2	A1AG1_HUMAN	93	S2H7N6	Complex	Others	Triglycerides	0.0106185	0.919621	0.948359	-0.234 : 0.246
3892	P00450;Q8N957;Q9NPJ4	CERU_HUMAN	138	S2H5N4F1	Complex	Iron Metabolism	Triglycerides	-0.00381333	0.971544	0.971544	-0.123 : 0.119
131	P00738;Q9NYP9	HPT_HUMAN	241	S1H5N4F2	Complex	Iron Metabolism	Hs-CRP	0.380435	0.00167112	0.0548035	0.173 : 0.714
195	P02787;Q86TE4	TRFE_HUMAN	432	S1H6N5	Complex	Iron Metabolism	Hs-CRP	0.328023	0.00332143	0.0548035	0.155 : 0.741
457	P00738;Q9NYP9	HPT_HUMAN	241	S1H5N4F2	Complex	Iron Metabolism	Hs-CRP	0.309214	0.0087481	0.0962291	0.092 : 0.61
627	P00739	HPTR_HUMAN	149.153	S2H5N4	Complex	Iron Metabolism	Hs-CRP	0.357138	0.0127016	0.104788	0.103 : 0.813
2445	P00450;Q8N957;Q9NPJ4	CERU_HUMAN	138	S2H5N4F1	Complex	Iron Metabolism	Hs-CRP	0.312158	0.0172767	0.109913	0.067 : 0.671
4828	P00739	HPTR_HUMAN	149.153	S2H5N4	Complex	Iron Metabolism	Hs-CRP	0.290703	0.0199842	0.109913	0.042 : 0.451
2787	P01859	IGHG2_HUMAN	176	S1H11N11	Complex	Inflammation	Hs-CRP	0.227053	0.0616212	0.2905	-0.006 : 0.457
29	P00738;Q9NYP9	HPT_HUMAN	241	S1H5N4F2	Complex	Iron Metabolism	Hs-CRP	0.203421	0.0909745	0.37527	-0.025 : 0.404
1451	P00450;Q8N957;Q9NPJ4	CERU_HUMAN	138	S2H5N4F1	Complex	Iron Metabolism	Hs-CRP	0.196732	0.125749	0.46108	-0.087 : 0.657
1486	P02787;Q86TE4	TRFE_HUMAN	432	S1H6N5	Complex	Iron Metabolism	Hs-CRP	0.207782	0.143677	0.474135	-0.108 : 0.756
5969	A6NGG8	CB071_HUMAN	661	S2H5N4F2	Complex	Others	Hs-CRP	0.112084	0.284746	0.783053	-0.214 : 0.66
3777	P01859	IGHG2_HUMAN	176	S1H11N11	Complex	Inflammation	Hs-CRP	-0.119904	0.275767	0.783053	-0.351 : 0.118
5702	P01876	IGHA1_HUMAN	340	S2H5N5F1	Complex	Inflammation	Hs-CRP	0.138257	0.348389	0.838995	-0.119 : 0.326
350	P02790	HEMO_HUMAN	187	S2H4N9F2	Complex	Iron Metabolism	Hs-CRP	0.12086	0.381361	0.838995	-0.223 : 0.597
1337	P01024;Q8WU03	CO3_HUMAN	85	H6N2	High Mannose	Inflammation	Hs-CRP	-0.151316	0.378852	0.838995	-0.357 : 0.135
1000	P0C0L4	CO4A_HUMAN	1328	S2H5N4	Complex	Inflammation	Hs-CRP	0.099292	0.465291	0.903211	-0.222 : 0.499
4278	P01859	IGHG2_HUMAN	176	S1H11N11	Complex	Inflammation	Hs-CRP	0.0786764	0.456008	0.903211	-0.28 : 0.64
529	P00738;Q9NYP9	HPT_HUMAN	241	S1H5N4F2	Complex	Iron Metabolism	Hs-CRP	0.0439608	0.705358	0.976326	-0.178 : 0.262
1314	P00738;Q9NYP9	HPT_HUMAN	241	S1H5N4F2	Complex	Iron Metabolism	Hs-CRP	-0.0392369	0.717003	0.976326	-0.218 : 0.144
183	Q9GZX6	IL22_HUMAN	68	S1H4N3F1	Hybrid	Inflammation	Hs-CRP	0.04499	0.753766	0.976326	-0.24 : 0.326
809	P02790	HEMO_HUMAN	187	S2H4N9F2	Complex	Iron Metabolism	Hs-CRP	-0.0240923	0.8286	0.976326	-0.268 : 0.208
1716	P01857	IGHG1_HUMAN	180	H3N10F1	Complex	Inflammation	Hs-CRP	-0.0437603	0.694303	0.976326	-0.42 : 0.274
745	P00738;Q9NYP9	HPT_HUMAN	241	S1H5N4F2	Complex	Iron Metabolism	Hs-CRP	-0.0167792	0.887569	0.976326	-0.249 : 0.216
3162	Q8TF74	WIPF2_HUMAN	163	H6N11	Complex	Others	Hs-CRP	-0.0190795	0.884352	0.976326	-0.192 : 0.161
1521	P02787;Q86TE4	TRFE_HUMAN	432	S1H6N5	Complex	Iron Metabolism	Hs-CRP	0.0552731	0.626263	0.976326	-0.241 : 0.407
3892	P00450;Q8N957;Q9NPJ4	CERU_HUMAN	138	S2H5N4F1	Complex	Iron Metabolism	Hs-CRP	-0.0670778	0.578534	0.976326	-0.177 : 0.098
3186	P00450;Q8N957;Q9NPJ4	CERU_HUMAN	138	S2H5N4F1	Complex	Iron Metabolism	Hs-CRP	0.020089	0.86009	0.976326	-0.118 : 0.137
1751	P01859	IGHG2_HUMAN	176	S1H11N11	Complex	Inflammation	Hs-CRP	-0.0459568	0.720029	0.976326	-0.521 : 0.352
3182	P02763;O60343;P23610;Q0P651;Q969S2	A1AG1_HUMAN	93	S2H7N6	Complex	Others	Hs-CRP	-0.0190752	0.846187	0.976326	-0.241 : 0.199
3351	P01859	IGHG2_HUMAN	176	S1H11N11	Complex	Inflammation	Hs-CRP	0.0477171	0.625923	0.976326	-0.186 : 0.306
1081	Q99572	P2RX7_HUMAN	284	H6N4F1	Hybrid	Others	Hs-CRP	0.00307757	0.980007	0.980007	-0.216 : 0.216
199	P00738;Q9NYP9	HPT_HUMAN	241	S1H5N4F2	Complex	Iron Metabolism	Hs-CRP	0.00686108	0.950695	0.980007	-0.249 : 0.267
1306	P02763;O60343;P23610;Q0P651;Q969S2	A1AG1_HUMAN	93	S2H7N6	Complex	Others	Hs-CRP	-0.00778948	0.949385	0.980007	-0.31 : 0.293
2445	P00450;Q8N957;Q9NPJ4	CERU_HUMAN	138	S2H5N4F1	Complex	Iron Metabolism	HOMA Index	0.611584	1.30817e-07	4.31695e-06	0.454 : 0.995
1486	P02787;Q86TE4	TRFE_HUMAN	432	S1H6N5	Complex	Iron Metabolism	HOMA Index	0.50194	0.000206767	0.002238	0.371 : 1.201
131	P00738;Q9NYP9	HPT_HUMAN	241	S1H5N4F2	Complex	Iron Metabolism	HOMA Index	0.458184	0.000406909	0.002238	0.242 : 0.817
627	P00739	HPTR_HUMAN	149.153	S2H5N4	Complex	Iron Metabolism	HOMA Index	0.494982	0.000378714	0.002238	0.29 : 0.979
1451	P00450;Q8N957;Q9NPJ4	CERU_HUMAN	138	S2H5N4F1	Complex	Iron Metabolism	HOMA Index	0.433572	0.000343587	0.002238	0.284 : 0.986
745	P00738;Q9NYP9	HPT_HUMAN	241	S1H5N4F2	Complex	Iron Metabolism	HOMA Index	0.477315	0.000327331	0.002238	0.215 : 0.748
1337	P01024;Q8WU03	CO3_HUMAN	85	H6N2	High Mannose	Inflammation	HOMA Index	0.635583	0.000558082	0.00263096	0.191 : 0.738
199	P00738;Q9NYP9	HPT_HUMAN	241	S1H5N4F2	Complex	Iron Metabolism	HOMA Index	0.365872	0.00269918	0.0105556	0.155 : 0.721
1000	P0C0L4	CO4A_HUMAN	1328	S2H5N4	Complex	Inflammation	HOMA Index	0.38991	0.00287881	0.0105556	0.19 : 0.881
529	P00738;Q9NYP9	HPT_HUMAN	241	S1H5N4F2	Complex	Iron Metabolism	HOMA Index	0.344411	0.00586341	0.0137084	0.104 : 0.574
29	P00738;Q9NYP9	HPT_HUMAN	241	S1H5N4F2	Complex	Iron Metabolism	HOMA Index	0.3372	0.00629281	0.0137084	0.093 : 0.527
457	P00738;Q9NYP9	HPT_HUMAN	241	S1H5N4F2	Complex	Iron Metabolism	HOMA Index	0.332325	0.00611533	0.0137084	0.101 : 0.649
2787	P01859	IGHG2_HUMAN	176	S1H11N11	Complex	Inflammation	HOMA Index	0.349635	0.00571786	0.0137084	0.105 : 0.58
1081	Q99572	P2RX7_HUMAN	284	H6N4F1	Hybrid	Others	HOMA Index	0.342495	0.00664651	0.0137084	0.087 : 0.528
809	P02790	HEMO_HUMAN	187	S2H4N9F2	Complex	Iron Metabolism	HOMA Index	0.295335	0.00490719	0.0137084	0.105 : 0.547
1716	P01857	IGHG1_HUMAN	180	H3N10F1	Complex	Inflammation	HOMA Index	0.318511	0.004361	0.0137084	0.166 : 0.858
195	P02787;Q86TE4	TRFE_HUMAN	432	S1H6N5	Complex	Iron Metabolism	HOMA Index	0.305569	0.0162424	0.0315294	0.079 : 0.742
350	P02790	HEMO_HUMAN	187	S2H4N9F2	Complex	Iron Metabolism	HOMA Index	0.315109	0.0209912	0.0384839	0.083 : 0.89
3186	P00450;Q8N957;Q9NPJ4	CERU_HUMAN	138	S2H5N4F1	Complex	Iron Metabolism	HOMA Index	0.267563	0.0309204	0.0537039	0.018 : 0.292
183	Q9GZX6	IL22_HUMAN	68	S1H4N3F1	Hybrid	Inflammation	HOMA Index	0.303421	0.0353322	0.0582981	0.016 : 0.59
1306	P02763;O60343;P23610;Q0P651;Q969S2	A1AG1_HUMAN	93	S2H7N6	Complex	Others	HOMA Index	0.22997	0.0545069	0.0856537	0.001 : 0.585
1314	P00738;Q9NYP9	HPT_HUMAN	241	S1H5N4F2	Complex	Iron Metabolism	HOMA Index	0.239647	0.0612855	0.0919282	-0.004 : 0.416
5969	A6NGG8	CB071_HUMAN	661	S2H5N4F2	Complex	Others	HOMA Index	0.193055	0.0985243	0.138887	-0.081 : 0.875
1751	P01859	IGHG2_HUMAN	176	S1H11N11	Complex	Inflammation	HOMA Index	0.234994	0.101008	0.138887	-0.093 : 0.897
4828	P00739	HPTR_HUMAN	149.153	S2H5N4	Complex	Iron Metabolism	HOMA Index	0.191977	0.12991	0.161934	-0.054 : 0.371
3892	P00450;Q8N957;Q9NPJ4	CERU_HUMAN	138	S2H5N4F1	Complex	Iron Metabolism	HOMA Index	0.179299	0.124746	0.161934	-0.026 : 0.239
3182	P02763;O60343;P23610;Q0P651;Q969S2	A1AG1_HUMAN	93	S2H7N6	Complex	Others	HOMA Index	0.165138	0.132491	0.161934	-0.054 : 0.435
3351	P01859	IGHG2_HUMAN	176	S1H11N11	Complex	Inflammation	HOMA Index	0.15675	0.140909	0.166072	-0.063 : 0.469
1521	P02787;Q86TE4	TRFE_HUMAN	432	S1H6N5	Complex	Iron Metabolism	HOMA Index	0.173159	0.157747	0.179506	-0.103 : 0.604
3162	Q8TF74	WIPF2_HUMAN	163	H6N11	Complex	Others	HOMA Index	0.158784	0.196172	0.215789	-0.052 : 0.271
3777	P01859	IGHG2_HUMAN	176	S1H11N11	Complex	Inflammation	HOMA Index	-0.0889714	0.432591	0.4605	-0.317 : 0.134
5702	P01876	IGHA1_HUMAN	340	S2H5N5F1	Complex	Inflammation	HOMA Index	0.0699	0.620639	0.620639	-0.179 : 0.274
4278	P01859	IGHG2_HUMAN	176	S1H11N11	Complex	Inflammation	HOMA Index	0.0567675	0.607657	0.620639	-0.351 : 0.628
2445	P00450;Q8N957;Q9NPJ4	CERU_HUMAN	138	S2H5N4F1	Complex	Iron Metabolism	Matsuda Index	-0.586017	1.49048e-07	4.91859e-06	-0.956 : -0.432
1081	Q99572	P2RX7_HUMAN	284	H6N4F1	Hybrid	Others	Matsuda Index	-0.452221	0.00011031	0.00182011	-0.612 : -0.201
3186	P00450;Q8N957;Q9NPJ4	CERU_HUMAN	138	S2H5N4F1	Complex	Iron Metabolism	Matsuda Index	-0.40227	0.000551687	0.00606855	-0.36 : -0.103
1486	P02787;Q86TE4	TRFE_HUMAN	432	S1H6N5	Complex	Iron Metabolism	Matsuda Index	-0.440513	0.00100825	0.00831808	-1.108 : -0.265
1716	P01857	IGHG1_HUMAN	180	H3N10F1	Complex	Inflammation	Matsuda Index	-0.341588	0.00191992	0.0126715	-0.892 : -0.196
1451	P00450;Q8N957;Q9NPJ4	CERU_HUMAN	138	S2H5N4F1	Complex	Iron Metabolism	Matsuda Index	-0.351503	0.00325781	0.0179179	-0.863 : -0.164
809	P02790	HEMO_HUMAN	187	S2H4N9F2	Complex	Iron Metabolism	Matsuda Index	-0.276842	0.00766425	0.0281022	-0.521 : -0.084
3892	P00450;Q8N957;Q9NPJ4	CERU_HUMAN	138	S2H5N4F1	Complex	Iron Metabolism	Matsuda Index	-0.291145	0.00747574	0.0281022	-0.296 : -0.049
3351	P01859	IGHG2_HUMAN	176	S1H11N11	Complex	Inflammation	Matsuda Index	-0.281934	0.00693318	0.0281022	-0.625 : -0.105
745	P00738;Q9NYP9	HPT_HUMAN	241	S1H5N4F2	Complex	Iron Metabolism	Matsuda Index	-0.334511	0.0102562	0.0338455	-0.594 : -0.084
183	Q9GZX6	IL22_HUMAN	68	S1H4N3F1	Hybrid	Inflammation	Matsuda Index	-0.339385	0.0119558	0.0358673	-0.606 : -0.075
627	P00739	HPTR_HUMAN	149.153	S2H5N4	Complex	Iron Metabolism	Matsuda Index	-0.323737	0.0211364	0.0538717	-0.764 : -0.062
3162	Q8TF74	WIPF2_HUMAN	163	H6N11	Complex	Others	Matsuda Index	-0.266881	0.0212222	0.0538717	-0.336 : -0.031
457	P00738;Q9NYP9	HPT_HUMAN	241	S1H5N4F2	Complex	Iron Metabolism	Matsuda Index	-0.236406	0.0433699	0.102229	-0.526 : -0.008
1337	P01024;Q8WU03	CO3_HUMAN	85	H6N2	High Mannose	Inflammation	Matsuda Index	-0.363746	0.0470115	0.103425	-0.529 : -0.008
1314	P00738;Q9NYP9	HPT_HUMAN	241	S1H5N4F2	Complex	Iron Metabolism	Matsuda Index	-0.247779	0.0516026	0.10643	-0.418 : 0
1000	P0C0L4	CO4A_HUMAN	1328	S2H5N4	Complex	Inflammation	Matsuda Index	-0.238341	0.0692404	0.134408	-0.676 : 0.027
199	P00738;Q9NYP9	HPT_HUMAN	241	S1H5N4F2	Complex	Iron Metabolism	Matsuda Index	-0.211261	0.0860783	0.15781	-0.537 : 0.035
131	P00738;Q9NYP9	HPT_HUMAN	241	S1H5N4F2	Complex	Iron Metabolism	Matsuda Index	-0.212792	0.110655	0.19219	-0.54 : 0.051
529	P00738;Q9NYP9	HPT_HUMAN	241	S1H5N4F2	Complex	Iron Metabolism	Matsuda Index	-0.197157	0.119706	0.193188	-0.431 : 0.048
29	P00738;Q9NYP9	HPT_HUMAN	241	S1H5N4F2	Complex	Iron Metabolism	Matsuda Index	-0.19153	0.122938	0.193188	-0.393 : 0.043
350	P02790	HEMO_HUMAN	187	S2H4N9F2	Complex	Iron Metabolism	Matsuda Index	-0.169125	0.215981	0.323971	-0.669 : 0.159
1751	P01859	IGHG2_HUMAN	176	S1H11N11	Complex	Inflammation	Matsuda Index	-0.163399	0.251593	0.360981	-0.769 : 0.192
4828	P00739	HPTR_HUMAN	149.153	S2H5N4	Complex	Iron Metabolism	Matsuda Index	-0.130692	0.2912	0.400401	-0.312 : 0.095
3182	P02763;O60343;P23610;Q0P651;Q969S2	A1AG1_HUMAN	93	S2H7N6	Complex	Others	Matsuda Index	-0.0874262	0.433799	0.572615	-0.348 : 0.16
2787	P01859	IGHG2_HUMAN	176	S1H11N11	Complex	Inflammation	Matsuda Index	-0.0795807	0.541079	0.661319	-0.321 : 0.172
4278	P01859	IGHG2_HUMAN	176	S1H11N11	Complex	Inflammation	Matsuda Index	0.0681075	0.532295	0.661319	-0.341 : 0.627
1306	P02763;O60343;P23610;Q0P651;Q969S2	A1AG1_HUMAN	93	S2H7N6	Complex	Others	Matsuda Index	-0.0680942	0.561429	0.661684	-0.373 : 0.204
195	P02787;Q86TE4	TRFE_HUMAN	432	S1H6N5	Complex	Iron Metabolism	Matsuda Index	-0.0658658	0.605274	0.688761	-0.418 : 0.247
3777	P01859	IGHG2_HUMAN	176	S1H11N11	Complex	Inflammation	Matsuda Index	0.0316454	0.773264	0.850591	-0.187 : 0.25
5969	A6NGG8	CB071_HUMAN	661	S2H5N4F2	Complex	Others	Matsuda Index	-0.0130734	0.910864	0.969629	-0.496 : 0.457
5702	P01876	IGHA1_HUMAN	340	S2H5N5F1	Complex	Inflammation	Matsuda Index	0.00698865	0.958994	0.981203	-0.196 : 0.213
1521	P02787;Q86TE4	TRFE_HUMAN	432	S1H6N5	Complex	Iron Metabolism	Matsuda Index	0.00282504	0.981203	0.981203	-0.335 : 0.352

## Sheet: Suppl Table 5 - overall Sial Fu
Supplementary Table 5. Total fucosylated or sialylated glycopeptides for all identified proteins that have identified glycopeptides that are either sialylated or fucosylated or both. Mean and standard deviation values are normalised values; Nominal p-values were calculated with Wilcoxon paired tests and significant values are highlighted in bold.
Percentage sialylated and fucosylated glycopeptides (as a % over total glycopeptide expression)	leaner co-twins (mean ± SD)	heavier co-twins (mean ± SD)	p-value
Expression of only Sialylated glycopeptides (%)	65.34 ± 4.63	66.49 ± 4.77	0.027
Expression of only Fucosylated glycopeptides (%)	14.28 ± 3.78	12.85 ± 3.59	0.001
Expression of glycopeptides with both fucosylation and sialylation (%)	11.51 ± 2.66	11.24 ± 2.82	0.275
Expression of glycopeptides without sialation or fucosylation (%)	9.15 ± 1.62	9.14 ± 2.00	0.457

## Sheet: Supp Table 6 - SialFucoperProti
Supplementary Table 6. Total fucosylated or sialylated glycopeptides for each identified differentially expressed protein that have identified glycopeptides that are either sialylated or fucosylated or both. Mean and standard deviation values are normalised values; Nominal p-values were calculated with Wilcoxon paired tests and significant values are highlighted in bold.
	Total fucosylated or sialylated glycopeptides per protein (normalised values)	heavier co-twins (mean ± SD)	leaner co-twins (mean ± SD)	p-value
Total Fucosylated glycopeptides in protein	FETUA	0.0162 ± 0.00928	0.018 ± 0.0112	0.07186
	HEMO	0.205 ± 0.0883	0.193 ± 0.109	0.2016
	IGHG2	0.188 ± 0.0564	0.21 ± 0.121	0.2571
	TRFE	0.0211 ± 0.0101	0.019 ± 0.00762	0.3533
	IGHG1	0.774 ± 0.0876	0.762 ± 0.0998	0.3975
	IGHG4	0.997 ± 0.00494	0.997 ± 0.00412	0.5554
	HPTR	0.202 ± 0.111	0.199 ± 0.104	0.6045
	CERU	0.554 ± 0.0963	0.551 ± 0.118	0.6407
	HPT	0.0645 ± 0.0183	0.0641 ± 0.0203	0.7389
	IGHA1	0.0883 ± 0.121	0.121 ± 0.156	0.9305
Total Sialylated glycopeptides in protein	IGHG1	0.0985 ± 0.0236	0.109 ± 0.0368	0.02073
	CERU	0.898 ± 0.0538	0.885 ± 0.0636	0.02502
	TRFE	0.761 ± 0.0816	0.781 ± 0.0732	0.03085
	IGHG2	0.838 ± 0.0471	0.815 ± 0.111	0.0858
	HPTR	0.834 ± 0.104	0.852 ± 0.099	0.08769
	A1AG1	0.824 ± 0.0836	0.846 ± 0.059	0.1411
	HPT	0.998 ± 0.00152	0.998 ± 0.00219	0.2362
	IGHG4	0.997 ± 0.00494	0.997 ± 0.00412	0.5554
	IGHA1	0.0883 ± 0.121	0.121 ± 0.156	0.9305

## Sheet: Supp Table 7 - SialFucoProtein
Supplementary Table 7. Associations (using linear mixed modelling) between clinical measures to percentage of fucosylation/sialylation per protein in the BMI-discordant twin pairs (n = 96, i.e. 48 twin pairs). ß values are standardized regression coefficients and represent the SD change in clinical phenotype in relation to one SD change in percentage of fucosylation/sialation (predictor variable)…
Unitprot ID	UniProt Entry Name	Gene symbol	Clinical Measure	ß	P value	FDR p value	95% CI		N (individuals)
Association of BMI to Protein Fucosylation Percentage									BMI	96
P00738;Q9NYP9	HPT_HUMAN	HPT	BMI	-0.27482	0.0148573	0.0940961	-0.495 : -0.059		Fat Percentage	96
P02787;Q86TE4	TRFE_HUMAN	TRFE	BMI	0.221898	0.0434734	0.206499	-0.003 : 0.434		Subcutaneous Fat	66
P00739	HPTR_HUMAN	HPTR	BMI	-0.182062	0.109574	0.297415	-0.407 : 0.037		Intra-Abdominal Fat	66
P00450;Q8N957;Q9NPJ4	CERU_HUMAN	CERU	BMI	-0.143578	0.238687	0.412278	-0.382 : 0.09		Liver Fat	66
P02765	FETUA_HUMAN	FETUA	BMI	-0.148323	0.174822	0.412278	-0.358 : 0.063		Cell Volume	76
P01861	IGHG4_HUMAN	IGHG4	BMI	-0.139566	0.231687	0.412278	-0.363 : 0.087		Cholesterol	96
P01857	IGHG1_HUMAN	IGHG1	BMI	0.112665	0.38729	0.566039	-0.144 : 0.363		LDL	96
P02790	HEMO_HUMAN	HEMO	BMI	0.0527684	0.663039	0.815115	-0.183 : 0.285		HDL	96
P01859	IGHG2_HUMAN	IGHG2	BMI	0.0429732	0.686413	0.815115	-0.163 : 0.266		Triglycerides	96
P01876	IGHA1_HUMAN	IGHA1	BMI	-0.0211074	0.834423	0.88078	-0.215 : 0.182		Hs-CRP	91
Association of BMI to Protein Sialylation Percentage									HOMA Index	90
P02787;Q86TE4	TRFE_HUMAN	TRFE	BMI	-0.428569	4.95514e-05	0.000941476	-0.631 : -0.223		Matsuda Index	90
P00450;Q8N957;Q9NPJ4	CERU_HUMAN	CERU	BMI	0.314941	0.00787026	0.0747675	0.083 : 0.542
P01857	IGHG1_HUMAN	IGHG1	BMI	-0.191062	0.0658784	0.250338	-0.391 : 0.019
P02763;O60343;P23610;Q0P651;Q969S2	A1AG1_HUMAN	A1AG1	BMI	-0.163216	0.0933697	0.295671	-0.35 : 0.03
P01861	IGHG4_HUMAN	IGHG4	BMI	-0.139566	0.231687	0.412278	-0.363 : 0.087
P00738;Q9NYP9	HPT_HUMAN	HPT	BMI	0.112356	0.328878	0.520724	-0.114 : 0.333
P00739	HPTR_HUMAN	HPTR	BMI	0.0687759	0.552641	0.750013	-0.159 : 0.308
P01876	IGHA1_HUMAN	IGHA1	BMI	-0.0211074	0.834423	0.88078	-0.215 : 0.182
P01859	IGHG2_HUMAN	IGHG2	BMI	-0.0151376	0.883661	0.883661	-0.232 : 0.185
Association of Fat Percentage to Protein Fucosylation Percentage
P02765	FETUA_HUMAN	FETUA	Fat Percentage	-0.211007	0.0273734	0.130024	-0.395 : -0.028
P00739	HPTR_HUMAN	HPTR	Fat Percentage	-0.22547	0.0220096	0.130024	-0.418 : -0.037
P00738;Q9NYP9	HPT_HUMAN	HPT	Fat Percentage	-0.141475	0.166712	0.527921	-0.339 : 0.054
P02790	HEMO_HUMAN	HEMO	Fat Percentage	0.120453	0.254299	0.661703	-0.081 : 0.323
P02787;Q86TE4	TRFE_HUMAN	TRFE	Fat Percentage	0.111823	0.278612	0.661703	-0.099 : 0.311
P00450;Q8N957;Q9NPJ4	CERU_HUMAN	CERU	Fat Percentage	-0.0481439	0.656969	0.911177	-0.256 : 0.159
P01876	IGHA1_HUMAN	IGHA1	Fat Percentage	-0.0348801	0.708835	0.911177	-0.214 : 0.149
P01857	IGHG1_HUMAN	IGHG1	Fat Percentage	0.0278069	0.810915	0.911177	-0.201 : 0.251
P01859	IGHG2_HUMAN	IGHG2	Fat Percentage	0.0685937	0.48727	0.911177	-0.122 : 0.271
P01861	IGHG4_HUMAN	IGHG4	Fat Percentage	-0.0240906	0.817513	0.911177	-0.224 : 0.179
Association of Fat Percentage to Protein Sialylation Percentage
P00450;Q8N957;Q9NPJ4	CERU_HUMAN	CERU	Fat Percentage	0.421477	2.0986e-05	0.000398735	0.229 : 0.611
P02787;Q86TE4	TRFE_HUMAN	TRFE	Fat Percentage	-0.256147	0.0100656	0.0956228	-0.447 : -0.061
P02763;O60343;P23610;Q0P651;Q969S2	A1AG1_HUMAN	A1AG1	Fat Percentage	-0.159707	0.0780689	0.296662	-0.334 : 0.024
P00739	HPTR_HUMAN	HPTR	Fat Percentage	0.0178298	0.863221	0.911177	-0.181 : 0.222
P01876	IGHA1_HUMAN	IGHA1	Fat Percentage	-0.0348801	0.708835	0.911177	-0.214 : 0.149
P01857	IGHG1_HUMAN	IGHG1	Fat Percentage	-0.0660425	0.493074	0.911177	-0.251 : 0.126
P01859	IGHG2_HUMAN	IGHG2	Fat Percentage	-0.0448711	0.642302	0.911177	-0.245 : 0.142
P01861	IGHG4_HUMAN	IGHG4	Fat Percentage	-0.0240906	0.817513	0.911177	-0.224 : 0.179
P00738;Q9NYP9	HPT_HUMAN	HPT	Fat Percentage	0.00952435	0.926354	0.926354	-0.195 : 0.208
Association of Subcutaneous Fat to Protein Fucosylation Percentage
P00738;Q9NYP9	HPT_HUMAN	HPT	Subcutaneous Fat	-0.425263	0.00122678	0.0116544	-0.681 : -0.177
P02787;Q86TE4	TRFE_HUMAN	TRFE	Subcutaneous Fat	0.215166	0.0580335	0.255543	-0.028 : 0.433
P00739	HPTR_HUMAN	HPTR	Subcutaneous Fat	-0.13502	0.337957	0.838457	-0.404 : 0.132
P01859	IGHG2_HUMAN	IGHG2	Subcutaneous Fat	0.211489	0.353034	0.838457	-0.223 : 0.671
P00450;Q8N957;Q9NPJ4	CERU_HUMAN	CERU	Subcutaneous Fat	-0.0864271	0.565266	0.870447	-0.38 : 0.198
P01876	IGHA1_HUMAN	IGHA1	Subcutaneous Fat	0.0545092	0.686388	0.870447	-0.203 : 0.334
P01857	IGHG1_HUMAN	IGHG1	Subcutaneous Fat	0.101067	0.649271	0.870447	-0.376 : 0.526
P01861	IGHG4_HUMAN	IGHG4	Subcutaneous Fat	-0.0766018	0.733008	0.870447	-0.509 : 0.369
P02765	FETUA_HUMAN	FETUA	Subcutaneous Fat	-0.0141617	0.926846	0.930352	-0.306 : 0.283
P02790	HEMO_HUMAN	HEMO	Subcutaneous Fat	-0.0281439	0.847483	0.930352	-0.313 : 0.25
Association of Subcutaneous Fat to Protein Sialylation Percentage
P02787;Q86TE4	TRFE_HUMAN	TRFE	Subcutaneous Fat	-0.500154	1.6862e-05	0.000320378	-0.724 : -0.262
P01857	IGHG1_HUMAN	IGHG1	Subcutaneous Fat	-0.390427	0.0145618	0.0922246	-0.694 : -0.071
P00450;Q8N957;Q9NPJ4	CERU_HUMAN	CERU	Subcutaneous Fat	0.317521	0.0672482	0.255543	-0.025 : 0.648
P02763;O60343;P23610;Q0P651;Q969S2	A1AG1_HUMAN	A1AG1	Subcutaneous Fat	-0.159055	0.17128	0.542386	-0.383 : 0.066
P00738;Q9NYP9	HPT_HUMAN	HPT	Subcutaneous Fat	-0.0770459	0.619379	0.870447	-0.381 : 0.217
P01876	IGHA1_HUMAN	IGHA1	Subcutaneous Fat	0.0545092	0.686388	0.870447	-0.203 : 0.334
P01859	IGHG2_HUMAN	IGHG2	Subcutaneous Fat	-0.164994	0.489093	0.870447	-0.643 : 0.29
P01861	IGHG4_HUMAN	IGHG4	Subcutaneous Fat	-0.0766018	0.733008	0.870447	-0.509 : 0.369
P00739	HPTR_HUMAN	HPTR	Subcutaneous Fat	-0.0123766	0.930352	0.930352	-0.282 : 0.273
Association of Intra-Abdominal Fat to Protein Fucosylation Percentage
P00738;Q9NYP9	HPT_HUMAN	HPT	Intra-Abdominal Fat	-0.375848	0.000620253	0.0117848	-0.582 : -0.169
P01859	IGHG2_HUMAN	IGHG2	Intra-Abdominal Fat	0.374096	0.0476473	0.301766	0.028 : 0.743
P00739	HPTR_HUMAN	HPTR	Intra-Abdominal Fat	-0.178569	0.132149	0.332444	-0.402 : 0.046
P01857	IGHG1_HUMAN	IGHG1	Intra-Abdominal Fat	-0.355783	0.0884695	0.332444	-0.755 : 0.044
P00450;Q8N957;Q9NPJ4	CERU_HUMAN	CERU	Intra-Abdominal Fat	-0.0592398	0.639636	0.877005	-0.3 : 0.178
P02765	FETUA_HUMAN	FETUA	Intra-Abdominal Fat	0.041249	0.755146	0.877005	-0.208 : 0.291
P02790	HEMO_HUMAN	HEMO	Intra-Abdominal Fat	-0.0287026	0.81263	0.877005	-0.258 : 0.199
P01876	IGHA1_HUMAN	IGHA1	Intra-Abdominal Fat	0.0194466	0.877005	0.877005	-0.219 : 0.274
P01861	IGHG4_HUMAN	IGHG4	Intra-Abdominal Fat	-0.0507994	0.779676	0.877005	-0.394 : 0.299
P02787;Q86TE4	TRFE_HUMAN	TRFE	Intra-Abdominal Fat	-0.0227298	0.834868	0.877005	-0.26 : 0.192
Association of Intra-Abdominal Fat to Protein Sialylation Percentage
P02787;Q86TE4	TRFE_HUMAN	TRFE	Intra-Abdominal Fat	-0.324124	0.00254296	0.0241581	-0.534 : -0.102
P02763;O60343;P23610;Q0P651;Q969S2	A1AG1_HUMAN	A1AG1	Intra-Abdominal Fat	-0.16527	0.139976	0.332444	-0.377 : 0.056
P00450;Q8N957;Q9NPJ4	CERU_HUMAN	CERU	Intra-Abdominal Fat	0.229312	0.117687	0.332444	-0.056 : 0.507
P01859	IGHG2_HUMAN	IGHG2	Intra-Abdominal Fat	-0.306848	0.122579	0.332444	-0.702 : 0.076
P01857	IGHG1_HUMAN	IGHG1	Intra-Abdominal Fat	-0.202439	0.162364	0.342769	-0.484 : 0.096
P00738;Q9NYP9	HPT_HUMAN	HPT	Intra-Abdominal Fat	-0.137474	0.280496	0.532943	-0.388 : 0.105
P00739	HPTR_HUMAN	HPTR	Intra-Abdominal Fat	0.0556728	0.653272	0.877005	-0.178 : 0.297
P01876	IGHA1_HUMAN	IGHA1	Intra-Abdominal Fat	0.0194466	0.877005	0.877005	-0.219 : 0.274
P01861	IGHG4_HUMAN	IGHG4	Intra-Abdominal Fat	-0.0507994	0.779676	0.877005	-0.394 : 0.299
Association of Liver Fat to Protein Fucosylation Percentage
P00450;Q8N957;Q9NPJ4	CERU_HUMAN	CERU	Liver Fat	-0.0245114	0.871722	0.920151	-0.312 : 0.261
P02765	FETUA_HUMAN	FETUA	Liver Fat	-0.148491	0.340473	0.920151	-0.445 : 0.145
P02790	HEMO_HUMAN	HEMO	Liver Fat	0.0261004	0.857307	0.920151	-0.247 : 0.299
P00738;Q9NYP9	HPT_HUMAN	HPT	Liver Fat	-0.155402	0.28987	0.920151	-0.432 : 0.125
P00739	HPTR_HUMAN	HPTR	Liver Fat	-0.129307	0.366377	0.920151	-0.4 : 0.14
P01876	IGHA1_HUMAN	IGHA1	Liver Fat	-0.159259	0.277124	0.920151	-0.439 : 0.12
P01857	IGHG1_HUMAN	IGHG1	Liver Fat	0.126406	0.612262	0.920151	-0.429 : 0.609
P01859	IGHG2_HUMAN	IGHG2	Liver Fat	0.236445	0.317063	0.920151	-0.208 : 0.688
P01861	IGHG4_HUMAN	IGHG4	Liver Fat	-0.0743695	0.732548	0.920151	-0.483 : 0.339
P02787;Q86TE4	TRFE_HUMAN	TRFE	Liver Fat	-0.102987	0.41921	0.920151	-0.372 : 0.143
Association of Liver Fat to Protein Sialylation Percentage
P02763;O60343;P23610;Q0P651;Q969S2	A1AG1_HUMAN	A1AG1	Liver Fat	-0.0611981	0.645769	0.920151	-0.313 : 0.2
P00450;Q8N957;Q9NPJ4	CERU_HUMAN	CERU	Liver Fat	0.169939	0.340511	0.920151	-0.191 : 0.516
P00738;Q9NYP9	HPT_HUMAN	HPT	Liver Fat	-0.0546848	0.725168	0.920151	-0.366 : 0.245
P00739	HPTR_HUMAN	HPTR	Liver Fat	0.0891849	0.544533	0.920151	-0.188 : 0.37
P01876	IGHA1_HUMAN	IGHA1	Liver Fat	-0.159259	0.277124	0.920151	-0.439 : 0.12
P01857	IGHG1_HUMAN	IGHG1	Liver Fat	-0.128379	0.457947	0.920151	-0.467 : 0.235
P01859	IGHG2_HUMAN	IGHG2	Liver Fat	-0.0402834	0.870805	0.920151	-0.513 : 0.426
P01861	IGHG4_HUMAN	IGHG4	Liver Fat	-0.0743695	0.732548	0.920151	-0.483 : 0.339
P02787;Q86TE4	TRFE_HUMAN	TRFE	Liver Fat	0.00110296	0.99338	0.99338	-0.255 : 0.27
Association of Adipocyte Volume to Protein Fucosylation Percentage
P00738;Q9NYP9	HPT_HUMAN	HPT	Fat Cell Volume	-0.376453	0.00068651	0.0130437	-0.589 : -0.165
P00450;Q8N957;Q9NPJ4	CERU_HUMAN	CERU	Fat Cell Volume	-0.202452	0.0839418	0.199362	-0.431 : 0.009
P01861	IGHG4_HUMAN	IGHG4	Fat Cell Volume	-0.236731	0.064214	0.199362	-0.48 : 0.02
P00739	HPTR_HUMAN	HPTR	Fat Cell Volume	-0.13093	0.250225	0.528252	-0.35 : 0.084
P02765	FETUA_HUMAN	FETUA	Fat Cell Volume	-0.0590341	0.663269	0.910454	-0.317 : 0.198
P02790	HEMO_HUMAN	HEMO	Fat Cell Volume	-0.0944642	0.500769	0.910454	-0.367 : 0.172
P01857	IGHG1_HUMAN	IGHG1	Fat Cell Volume	0.0594256	0.670861	0.910454	-0.224 : 0.327
P02787;Q86TE4	TRFE_HUMAN	TRFE	Fat Cell Volume	-0.0681812	0.585404	0.910454	-0.318 : 0.169
P01876	IGHA1_HUMAN	IGHA1	Fat Cell Volume	0.0062375	0.956916	0.956916	-0.217 : 0.242
P01859	IGHG2_HUMAN	IGHG2	Fat Cell Volume	0.031826	0.775022	0.956916	-0.181 : 0.261
Association of Adipocyte Volume to Protein Sialylation Percentage
P02763;O60343;P23610;Q0P651;Q969S2	A1AG1_HUMAN	A1AG1	Fat Cell Volume	-0.304565	0.0051183	0.0486238	-0.513 : -0.095
P02787;Q86TE4	TRFE_HUMAN	TRFE	Fat Cell Volume	-0.289776	0.0149796	0.094871	-0.517 : -0.056
P01857	IGHG1_HUMAN	IGHG1	Fat Cell Volume	-0.235813	0.0305598	0.145159	-0.444 : -0.028
P00450;Q8N957;Q9NPJ4	CERU_HUMAN	CERU	Fat Cell Volume	0.311853	0.0808619	0.199362	-0.033 : 0.65
P01861	IGHG4_HUMAN	IGHG4	Fat Cell Volume	-0.236731	0.064214	0.199362	-0.48 : 0.02
P00738;Q9NYP9	HPT_HUMAN	HPT	Fat Cell Volume	0.0943306	0.584496	0.910454	-0.251 : 0.426
P00739	HPTR_HUMAN	HPTR	Fat Cell Volume	0.0217745	0.850074	0.956916	-0.201 : 0.255
P01876	IGHA1_HUMAN	IGHA1	Fat Cell Volume	0.0062375	0.956916	0.956916	-0.217 : 0.242
P01859	IGHG2_HUMAN	IGHG2	Fat Cell Volume	0.0115088	0.916338	0.956916	-0.214 : 0.221
Association of Cholesterol to Protein Fucosylation Percentage
P02790	HEMO_HUMAN	HEMO	Cholesterol	-0.210124	0.0439465	0.834983	-0.409 : -0.01
P00450;Q8N957;Q9NPJ4	CERU_HUMAN	CERU	Cholesterol	-0.000306448	0.997752	0.997752	-0.208 : 0.207
P02765	FETUA_HUMAN	FETUA	Cholesterol	0.0502599	0.617058	0.997752	-0.144 : 0.242
P00738;Q9NYP9	HPT_HUMAN	HPT	Cholesterol	-0.0699762	0.502418	0.997752	-0.27 : 0.129
P00739	HPTR_HUMAN	HPTR	Cholesterol	0.0265999	0.798436	0.997752	-0.172 : 0.226
P01876	IGHA1_HUMAN	IGHA1	Cholesterol	0.0183453	0.852293	0.997752	-0.174 : 0.207
P01857	IGHG1_HUMAN	IGHG1	Cholesterol	0.0399866	0.733396	0.997752	-0.185 : 0.27
P01859	IGHG2_HUMAN	IGHG2	Cholesterol	0.048524	0.643371	0.997752	-0.152 : 0.257
P01861	IGHG4_HUMAN	IGHG4	Cholesterol	0.0935415	0.377237	0.997752	-0.117 : 0.298
P02787;Q86TE4	TRFE_HUMAN	TRFE	Cholesterol	-0.0140712	0.896917	0.997752	-0.224 : 0.194
Association of Cholesterol to Protein Sialylation Percentage
P02763;O60343;P23610;Q0P651;Q969S2	A1AG1_HUMAN	A1AG1	Cholesterol	0.00657259	0.94653	0.997752	-0.186 : 0.194
P00450;Q8N957;Q9NPJ4	CERU_HUMAN	CERU	Cholesterol	-0.0193154	0.86098	0.997752	-0.231 : 0.191
P00738;Q9NYP9	HPT_HUMAN	HPT	Cholesterol	0.0800711	0.441185	0.997752	-0.118 : 0.28
P00739	HPTR_HUMAN	HPTR	Cholesterol	-0.0482042	0.645422	0.997752	-0.248 : 0.152
P01876	IGHA1_HUMAN	IGHA1	Cholesterol	0.0183453	0.852293	0.997752	-0.174 : 0.207
P01857	IGHG1_HUMAN	IGHG1	Cholesterol	0.0686884	0.491002	0.997752	-0.122 : 0.261
P01859	IGHG2_HUMAN	IGHG2	Cholesterol	-0.0370208	0.719302	0.997752	-0.242 : 0.16
P01861	IGHG4_HUMAN	IGHG4	Cholesterol	0.0935415	0.377237	0.997752	-0.117 : 0.298
P02787;Q86TE4	TRFE_HUMAN	TRFE	Cholesterol	0.0256846	0.805761	0.997752	-0.174 : 0.227
Association of LDL to Protein Fucosylation Percentage
P00450;Q8N957;Q9NPJ4	CERU_HUMAN	CERU	LDL	-0.011791	0.916679	0.981006	-0.228 : 0.203
P02765	FETUA_HUMAN	FETUA	LDL	0.107603	0.293619	0.981006	-0.09 : 0.303
P02790	HEMO_HUMAN	HEMO	LDL	-0.183842	0.0918567	0.981006	-0.392 : 0.026
P00738;Q9NYP9	HPT_HUMAN	HPT	LDL	-0.0793384	0.462648	0.981006	-0.286 : 0.128
P00739	HPTR_HUMAN	HPTR	LDL	0.031786	0.76701	0.981006	-0.173 : 0.237
P01876	IGHA1_HUMAN	IGHA1	LDL	-0.0291856	0.767372	0.981006	-0.222 : 0.16
P01857	IGHG1_HUMAN	IGHG1	LDL	0.115276	0.334682	0.981006	-0.114 : 0.351
P01859	IGHG2_HUMAN	IGHG2	LDL	0.0119765	0.908943	0.981006	-0.189 : 0.221
P01861	IGHG4_HUMAN	IGHG4	LDL	0.0413299	0.704267	0.981006	-0.174 : 0.251
P02787;Q86TE4	TRFE_HUMAN	TRFE	LDL	-0.00260252	0.981006	0.981006	-0.215 : 0.206
Association of LDL to Protein Sialylation Percentage
P02763;O60343;P23610;Q0P651;Q969S2	A1AG1_HUMAN	A1AG1	LDL	-0.122743	0.205179	0.981006	-0.314 : 0.063
P00450;Q8N957;Q9NPJ4	CERU_HUMAN	CERU	LDL	0.0186826	0.869297	0.981006	-0.199 : 0.236
P00738;Q9NYP9	HPT_HUMAN	HPT	LDL	0.123007	0.246865	0.981006	-0.08 : 0.328
P00739	HPTR_HUMAN	HPTR	LDL	-0.0731271	0.497235	0.981006	-0.279 : 0.134
P01876	IGHA1_HUMAN	IGHA1	LDL	-0.0291856	0.767372	0.981006	-0.222 : 0.16
P01857	IGHG1_HUMAN	IGHG1	LDL	0.00990621	0.922126	0.981006	-0.184 : 0.205
P01859	IGHG2_HUMAN	IGHG2	LDL	-0.00259715	0.979777	0.981006	-0.207 : 0.194
P01861	IGHG4_HUMAN	IGHG4	LDL	0.0413299	0.704267	0.981006	-0.174 : 0.251
P02787;Q86TE4	TRFE_HUMAN	TRFE	LDL	-0.0630896	0.555787	0.981006	-0.268 : 0.145
Association of HDL to Protein Fucosylation Percentage
P01857	IGHG1_HUMAN	IGHG1	HDL	-0.218366	0.0524024	0.331882	-0.435 : 0.004
P00738;Q9NYP9	HPT_HUMAN	HPT	HDL	0.177198	0.0845379	0.360584	-0.03 : 0.376
P01861	IGHG4_HUMAN	IGHG4	HDL	0.161705	0.113869	0.360584	-0.052 : 0.363
P01876	IGHA1_HUMAN	IGHA1	HDL	0.114935	0.181807	0.383815	-0.053 : 0.281
P02765	FETUA_HUMAN	FETUA	HDL	-0.0970063	0.310746	0.536743	-0.285 : 0.086
P00450;Q8N957;Q9NPJ4	CERU_HUMAN	CERU	HDL	0.0947605	0.38196	0.602617	-0.113 : 0.303
P00739	HPTR_HUMAN	HPTR	HDL	0.0524757	0.606475	0.823073	-0.143 : 0.251
P02790	HEMO_HUMAN	HEMO	HDL	0.0145855	0.891019	0.995845	-0.189 : 0.22
P01859	IGHG2_HUMAN	IGHG2	HDL	-0.00472248	0.958798	0.99912	-0.183 : 0.172
P02787;Q86TE4	TRFE_HUMAN	TRFE	HDL	-0.00010733	0.99912	0.99912	-0.188 : 0.199
Association of HDL to Protein Sialylation Percentage
P02763;O60343;P23610;Q0P651;Q969S2	A1AG1_HUMAN	A1AG1	HDL	0.306179	7.04382e-05	0.00133833	0.151 : 0.454
P02787;Q86TE4	TRFE_HUMAN	TRFE	HDL	0.214986	0.0283856	0.269663	0.009 : 0.407
P01861	IGHG4_HUMAN	IGHG4	HDL	0.161705	0.113869	0.360584	-0.052 : 0.363
P01876	IGHA1_HUMAN	IGHA1	HDL	0.114935	0.181807	0.383815	-0.053 : 0.281
P01857	IGHG1_HUMAN	IGHG1	HDL	0.133145	0.141545	0.383815	-0.043 : 0.307
P00450;Q8N957;Q9NPJ4	CERU_HUMAN	CERU	HDL	-0.128152	0.230283	0.437539	-0.334 : 0.085
P00738;Q9NYP9	HPT_HUMAN	HPT	HDL	-0.0825383	0.412317	0.602617	-0.275 : 0.115
P00739	HPTR_HUMAN	HPTR	HDL	0.0459016	0.653118	0.827283	-0.163 : 0.245
P01859	IGHG2_HUMAN	IGHG2	HDL	-0.0199613	0.82184	0.975935	-0.191 : 0.153
Association of TG to Protein Fucosylation Percentage
P00450;Q8N957;Q9NPJ4	CERU_HUMAN	CERU	TG	0.0548593	0.621384	0.84115	-0.158 : 0.266
P02765	FETUA_HUMAN	FETUA	TG	0.0609417	0.554561	0.84115	-0.138 : 0.258
P02790	HEMO_HUMAN	HEMO	TG	-0.0932706	0.391724	0.84115	-0.301 : 0.114
P00738;Q9NYP9	HPT_HUMAN	HPT	TG	-0.0478782	0.655473	0.84115	-0.252 : 0.158
P00739	HPTR_HUMAN	HPTR	TG	-0.0443366	0.677165	0.84115	-0.249 : 0.159
P01876	IGHA1_HUMAN	IGHA1	TG	-0.104721	0.300905	0.84115	-0.303 : 0.089
P01857	IGHG1_HUMAN	IGHG1	TG	0.0792175	0.51258	0.84115	-0.156 : 0.31
P01859	IGHG2_HUMAN	IGHG2	TG	0.0218639	0.841096	0.84115	-0.187 : 0.232
P01861	IGHG4_HUMAN	IGHG4	TG	-0.0262074	0.808687	0.84115	-0.233 : 0.181
P02787;Q86TE4	TRFE_HUMAN	TRFE	TG	-0.137892	0.213813	0.84115	-0.355 : 0.074
Association of TG to Protein Sialylation Percentage
P00450;Q8N957;Q9NPJ4	CERU_HUMAN	CERU	TG	0.261715	0.018396	0.349525	0.043 : 0.475
P02763;O60343;P23610;Q0P651;Q969S2	A1AG1_HUMAN	A1AG1	TG	-0.0646033	0.525538	0.84115	-0.261 : 0.142
P00738;Q9NYP9	HPT_HUMAN	HPT	TG	-0.0261191	0.807625	0.84115	-0.232 : 0.178
P00739	HPTR_HUMAN	HPTR	TG	-0.122255	0.252773	0.84115	-0.326 : 0.083
P01876	IGHA1_HUMAN	IGHA1	TG	-0.104721	0.300905	0.84115	-0.303 : 0.089
P01857	IGHG1_HUMAN	IGHG1	TG	-0.023559	0.819843	0.84115	-0.221 : 0.179
P01859	IGHG2_HUMAN	IGHG2	TG	0.0324706	0.762031	0.84115	-0.174 : 0.238
P01861	IGHG4_HUMAN	IGHG4	TG	-0.0262074	0.808687	0.84115	-0.233 : 0.181
P02787;Q86TE4	TRFE_HUMAN	TRFE	TG	0.0214826	0.84115	0.84115	-0.184 : 0.232
Association of CRP to Protein Fucosylation Percentage
P00738;Q9NYP9	HPT_HUMAN	HPT	CRP	-0.217574	0.0554654	0.526921	-0.441 : 0.001
P00450;Q8N957;Q9NPJ4	CERU_HUMAN	CERU	CRP	0.0817601	0.503667	0.778343	-0.154 : 0.316
P02765	FETUA_HUMAN	FETUA	CRP	0.116903	0.276582	0.778343	-0.089 : 0.324
P00739	HPTR_HUMAN	HPTR	CRP	0.0656473	0.573516	0.778343	-0.159 : 0.289
P01876	IGHA1_HUMAN	IGHA1	CRP	0.0763016	0.445733	0.778343	-0.116 : 0.276
P01859	IGHG2_HUMAN	IGHG2	CRP	0.107484	0.54957	0.778343	-0.246 : 0.483
P02787;Q86TE4	TRFE_HUMAN	TRFE	CRP	0.115095	0.299265	0.778343	-0.099 : 0.329
P01861	IGHG4_HUMAN	IGHG4	CRP	-0.0463681	0.692594	0.822455	-0.271 : 0.182
P02790	HEMO_HUMAN	HEMO	CRP	-0.0298764	0.807305	0.831951	-0.272 : 0.206
P01857	IGHG1_HUMAN	IGHG1	CRP	-0.039355	0.759916	0.831951	-0.293 : 0.208
Association of CRP to Protein Sialylation Percentage
P02787;Q86TE4	TRFE_HUMAN	TRFE	CRP	-0.484911	1.43178e-06	2.72039e-05	-0.687 : -0.29
P02763;O60343;P23610;Q0P651;Q969S2	A1AG1_HUMAN	A1AG1	CRP	-0.0802449	0.409342	0.778343	-0.268 : 0.109
P00738;Q9NYP9	HPT_HUMAN	HPT	CRP	0.0794763	0.483381	0.778343	-0.139 : 0.297
P00739	HPTR_HUMAN	HPTR	CRP	-0.147503	0.214899	0.778343	-0.375 : 0.082
P01876	IGHA1_HUMAN	IGHA1	CRP	0.0763016	0.445733	0.778343	-0.116 : 0.276
P01857	IGHG1_HUMAN	IGHG1	CRP	-0.158969	0.18514	0.778343	-0.389 : 0.071
P01859	IGHG2_HUMAN	IGHG2	CRP	-0.142648	0.451539	0.778343	-0.543 : 0.234
P01861	IGHG4_HUMAN	IGHG4	CRP	-0.0463681	0.692594	0.822455	-0.271 : 0.182
P00450;Q8N957;Q9NPJ4	CERU_HUMAN	CERU	CRP	0.0255778	0.831951	0.831951	-0.205 : 0.258
Association of OHOMA to Protein Fucosylation Percentage
P02765	FETUA_HUMAN	FETUA	OHOMA	-0.243215	0.0296886	0.188028	-0.456 : -0.029
P02790	HEMO_HUMAN	HEMO	OHOMA	0.207945	0.0721175	0.274047	-0.012 : 0.43
P00739	HPTR_HUMAN	HPTR	OHOMA	-0.186634	0.0968421	0.306667	-0.409 : 0.03
P01876	IGHA1_HUMAN	IGHA1	OHOMA	-0.122844	0.328012	0.623223	-0.371 : 0.117
P01861	IGHG4_HUMAN	IGHG4	OHOMA	-0.161679	0.266663	0.623223	-0.44 : 0.127
P00738;Q9NYP9	HPT_HUMAN	HPT	OHOMA	-0.106144	0.414847	0.656841	-0.356 : 0.142
P01859	IGHG2_HUMAN	IGHG2	OHOMA	-0.0617546	0.602987	0.716047	-0.292 : 0.166
P02787;Q86TE4	TRFE_HUMAN	TRFE	OHOMA	0.0654873	0.586448	0.716047	-0.183 : 0.298
P00450;Q8N957;Q9NPJ4	CERU_HUMAN	CERU	OHOMA	0.0145201	0.91457	0.976119	-0.245 : 0.272
P01857	IGHG1_HUMAN	IGHG1	OHOMA	-0.00417259	0.976119	0.976119	-0.293 : 0.27
Association of OHOMA to Protein Sialylation Percentage
P00450;Q8N957;Q9NPJ4	CERU_HUMAN	CERU	OHOMA	0.300884	0.0142086	0.188028	0.053 : 0.539
P01857	IGHG1_HUMAN	IGHG1	OHOMA	-0.254429	0.0206262	0.188028	-0.465 : -0.044
P02787;Q86TE4	TRFE_HUMAN	TRFE	OHOMA	-0.246911	0.0682993	0.274047	-0.508 : 0.029
P01876	IGHA1_HUMAN	IGHA1	OHOMA	-0.122844	0.328012	0.623223	-0.371 : 0.117
P01861	IGHG4_HUMAN	IGHG4	OHOMA	-0.161679	0.266663	0.623223	-0.44 : 0.127
P02763;O60343;P23610;Q0P651;Q969S2	A1AG1_HUMAN	A1AG1	OHOMA	-0.0932375	0.382445	0.656841	-0.297 : 0.121
P00738;Q9NYP9	HPT_HUMAN	HPT	OHOMA	-0.0743901	0.514604	0.698391	-0.301 : 0.145
P01859	IGHG2_HUMAN	IGHG2	OHOMA	0.0803734	0.486581	0.698391	-0.142 : 0.304
P00739	HPTR_HUMAN	HPTR	OHOMA	-0.00702262	0.952284	0.976119	-0.236 : 0.232
Association of OMATSUDA to Protein Fucosylation Percentage
P02765	FETUA_HUMAN	FETUA	OMATSUDA	0.296179	0.00428735	0.0407299	0.097 : 0.496
P02790	HEMO_HUMAN	HEMO	OMATSUDA	-0.213984	0.0512725	0.190136	-0.424 : -0.006
P00739	HPTR_HUMAN	HPTR	OMATSUDA	0.20467	0.0600431	0.190136	-0.003 : 0.412
P01876	IGHA1_HUMAN	IGHA1	OMATSUDA	0.251036	0.0446056	0.190136	0.006 : 0.49
P00450;Q8N957;Q9NPJ4	CERU_HUMAN	CERU	OMATSUDA	-0.15302	0.236351	0.498962	-0.399 : 0.095
P01857	IGHG1_HUMAN	IGHG1	OMATSUDA	0.138914	0.295358	0.561179	-0.114 : 0.397
P01859	IGHG2_HUMAN	IGHG2	OMATSUDA	0.101855	0.391154	0.619327	-0.13 : 0.328
P00738;Q9NYP9	HPT_HUMAN	HPT	OMATSUDA	-0.0486458	0.700959	0.795554	-0.289 : 0.195
P01861	IGHG4_HUMAN	IGHG4	OMATSUDA	0.0576196	0.687991	0.795554	-0.219 : 0.331
P02787;Q86TE4	TRFE_HUMAN	TRFE	OMATSUDA	0.0160333	0.892672	0.942265	-0.21 : 0.246
Association of OMATSUDA to Protein Sialylation Percentage
P00450;Q8N957;Q9NPJ4	CERU_HUMAN	CERU	OMATSUDA	-0.331566	0.00348389	0.0407299	-0.545 : -0.114
P01876	IGHA1_HUMAN	IGHA1	OMATSUDA	0.251036	0.0446056	0.190136	0.006 : 0.49
P00738;Q9NYP9	HPT_HUMAN	HPT	OMATSUDA	0.159278	0.140219	0.380596	-0.044 : 0.368
P01857	IGHG1_HUMAN	IGHG1	OMATSUDA	0.142658	0.198971	0.472556	-0.075 : 0.354
P01859	IGHG2_HUMAN	IGHG2	OMATSUDA	-0.1134	0.328837	0.567992	-0.335 : 0.115
P02763;O60343;P23610;Q0P651;Q969S2	A1AG1_HUMAN	A1AG1	OMATSUDA	0.0394367	0.711811	0.795554	-0.173 : 0.243
P01861	IGHG4_HUMAN	IGHG4	OMATSUDA	0.0576196	0.687991	0.795554	-0.219 : 0.331
P02787;Q86TE4	TRFE_HUMAN	TRFE	OMATSUDA	0.0738628	0.583704	0.795554	-0.187 : 0.331
P00739	HPTR_HUMAN	HPTR	OMATSUDA	0.00267734	0.981084	0.981084	-0.215 : 0.217
